# Supplementary material for: First identification of Strongyloides stercoralis infection in a pet dog in Argentina, using integrated diagnostic approaches
Source: Parasit Vectors. 2023 Oct 27;16:389. doi: 10.1186/s13071-023-06022-6 (PMC10605978; doi:10.1186/s13071-023-06022-6)
Supplement: Supplementary file 2 — Additional file 2: Table S1. Dataset of strains included in the haplotype analysis. Haplotypes were coded based in the diversity of cox1 marker from 1018 strains and according to previously published study [53]. Information includes geographical distribution and year of each clinical case, host category, Strongyloides species and genbank accession number (ACCN). [file 13071_2023_6022_MOESM2_ESM.xlsx]

## Sheet: DATOS
Strain	Haplotype	ACCN	species	Host	Origin (Continent)	Origin (Country)	Year
PV001	HP16	NC_028624	S. stercoralis	Dog	America	USA	ND
HumTanz-1	HP17	AB526297	S. stercoralis	Human	Africa	Tanzania	2008
ChimpTanzCE-2	HP18	AB526305	S. stercoralis	NH primate	Africa	Tanzania	2008
ChimpJPCaptive-1	HP19	AB526304	S. stercoralis	NH primate	Asia	Japan	2007
DogJP-2	HP20	AB526303	S. stercoralis	Dog	Asia	Japan	2007
DogJP-1	HP20	AB526302	S. stercoralis	Dog	Asia	Japan	2007
HumJPHamamatsu-1	HP21	AB526301	S. stercoralis	Human	Asia	Japan	2005
HumJPOkinawa-1	HP22	AB526299	S. stercoralis	Human	Asia	Japan	2004
HumJPTokyo-1	HP23	AB526298	S. stercoralis	Human	Asia	Japan	2004
SsLS2	HP24	KU962166	S. stercoralis	Human	Asia	Laos	ND
SsLS11	HP25	KU962167	S. stercoralis	Human	Asia	Laos	ND
SsLS27	HP26	KU962168	S. stercoralis	Human	Asia	Laos	ND
SsLS28	HP26	KU962169	S. stercoralis	Human	Asia	Laos	ND
SsLS29	HP27	KU962170	S. stercoralis	Human	Asia	Laos	ND
SsLS62	HP28	KU962172	S. stercoralis	Human	Asia	Laos	ND
SsLS64	HP23	KU962173	S. stercoralis	Human	Asia	Laos	ND
SsLS76	HP24	KU962174	S. stercoralis	Human	Asia	Laos	ND
SsLS87	HP29	KU962175	S. stercoralis	Human	Asia	Laos	ND
SsLS91	HP24	KU962176	S. stercoralis	Human	Asia	Laos	ND
SsLS103	HP24	KU962177	S. stercoralis	Human	Asia	Laos	ND
SsLS104	HP30	KU962178	S. stercoralis	Human	Asia	Laos	ND
SsLN1	HP24	KU962157	S. stercoralis	Human	Asia	Laos	ND
SsLN10	HP31	KU962158	S. stercoralis	Human	Asia	Laos	ND
SsLN12	HP25	KU962159	S. stercoralis	Human	Asia	Laos	ND
SsLN21	HP24	KU962160	S. stercoralis	Human	Asia	Laos	ND
SsLN24	HP32	KU962161	S. stercoralis	Human	Asia	Laos	ND
SsLN33	HP25	KU962162	S. stercoralis	Human	Asia	Laos	ND
SsLN39	HP33	KU962163	S. stercoralis	Human	Asia	Laos	ND
SsLN67	HP24	KU962164	S. stercoralis	Human	Asia	Laos	ND
SsLN111	HP24	KU962165	S. stercoralis	Human	Asia	Laos	ND
SsLCE	HP24	KU962148	S. stercoralis	Human	Asia	Laos	ND
SsLCF	HP24	KU962149	S. stercoralis	Human	Asia	Laos	ND
SsLCH	HP25	KU962150	S. stercoralis	Human	Asia	Laos	ND
SsLCI	HP24	KU962151	S. stercoralis	Human	Asia	Laos	ND
SsLCk	HP25	KU962153	S. stercoralis	Human	Asia	Laos	ND
SsLCM	HP24	KU962154	S. stercoralis	Human	Asia	Laos	ND
SsLCO	HP34	KU962155	S. stercoralis	Human	Asia	Laos	ND
SsLCP	HP35	KU962156	S. stercoralis	Human	Asia	Laos	ND
SsLC17	HP36	KU962139	S. stercoralis	Human	Asia	Laos	ND
SsLC32	HP24	KU962140	S. stercoralis	Human	Asia	Laos	ND
SsLC35	HP37	KU962141	S. stercoralis	Human	Asia	Laos	ND
SsLC58	HP38	KU962143	S. stercoralis	Human	Asia	Laos	ND
SsLC79	HP39	KU962144	S. stercoralis	Human	Asia	Laos	ND
SsLC81	HP25	KU962145	S. stercoralis	Human	Asia	Laos	ND
SsLC91	HP25	KU962146	S. stercoralis	Human	Asia	Laos	ND
SsLC113	HP24	KU962147	S. stercoralis	Human	Asia	Laos	ND
3EStr6	HP40	LC085500	S. stercoralis	Human	Africa	Central African Republic	2010
4AStr4	HP41	LC085498	S. stercoralis	Human	Africa	Central African Republic	2011
3EStr4	HP40	LC085499	S. stercoralis	Human	Africa	Central African Republic	2010
BAS019_1	HP42	LC179022	S. stercoralis	Dog	Asia	Myanmar	ND
FUK001_1	HP43	LC179023	S. stercoralis	Dog	Asia	Japan	ND
FUK001_4	HP43	LC179024	S. stercoralis	Dog	Asia	Japan	ND
FUK001_7	HP43	LC179025	S. stercoralis	Dog	Asia	Japan	ND
HKD001_2	HP38	LC179026	S. stercoralis	Human	Asia	Japan	ND
HKD001_5	HP38	LC179027	S. stercoralis	Human	Asia	Japan	ND
HKD001_7	HP38	LC179028	S. stercoralis	Human	Asia	Japan	ND
HTB005_2	HP24	LC179029	S. stercoralis	Human	Asia	Myanmar	ND
HTB005_3	HP25	LC179030	S. stercoralis	Human	Asia	Myanmar	ND
HTB005_5	HP24	LC179031	S. stercoralis	Human	Asia	Myanmar	ND
HTB005_6	HP25	LC179032	S. stercoralis	Human	Asia	Myanmar	ND
HTB005_7	HP25	LC179033	S. stercoralis	Human	Asia	Myanmar	ND
HTB005_8	HP25	LC179034	S. stercoralis	Human	Asia	Myanmar	ND
HTB010_1	HP44	LC179035	S. stercoralis	Human	Asia	Myanmar	ND
HTB010_2	HP44	LC179036	S. stercoralis	Human	Asia	Myanmar	ND
HTB010_3	HP44	LC179037	S. stercoralis	Human	Asia	Myanmar	ND
HTB010_5	HP44	LC179038	S. stercoralis	Human	Asia	Myanmar	ND
HTB010_6	HP44	LC179039	S. stercoralis	Human	Asia	Myanmar	ND
HTB010_7	HP44	LC179040	S. stercoralis	Human	Asia	Myanmar	ND
HTB010_8	HP44	LC179041	S. stercoralis	Human	Asia	Myanmar	ND
HTB011_3	HP45	LC179042	S. stercoralis	Human	Asia	Myanmar	ND
HTB011_4	HP45	LC179043	S. stercoralis	Human	Asia	Myanmar	ND
HTB011_5	HP45	LC179044	S. stercoralis	Human	Asia	Myanmar	ND
HTB011_7	HP45	LC179045	S. stercoralis	Human	Asia	Myanmar	ND
HTB011_8	HP45	LC179046	S. stercoralis	Human	Asia	Myanmar	ND
HTB014_1	HP46	LC179047	S. stercoralis	Human	Asia	Myanmar	ND
HTB014_2	HP46	LC179048	S. stercoralis	Human	Asia	Myanmar	ND
HTB014_3	HP46	LC179049	S. stercoralis	Human	Asia	Myanmar	ND
HTB014_4	HP46	LC179050	S. stercoralis	Human	Asia	Myanmar	ND
HTB014_5	HP46	LC179051	S. stercoralis	Human	Asia	Myanmar	ND
HTB014_6	HP46	LC179052	S. stercoralis	Human	Asia	Myanmar	ND
HTB014_7	HP46	LC179053	S. stercoralis	Human	Asia	Myanmar	ND
HTB014_8	HP46	LC179054	S. stercoralis	Human	Asia	Myanmar	ND
HTB023_3	HP24	LC179055	S. stercoralis	Human	Asia	Myanmar	ND
HTB023_4	HP24	LC179056	S. stercoralis	Human	Asia	Myanmar	ND
HTB023_5	HP24	LC179057	S. stercoralis	Human	Asia	Myanmar	ND
HTB023_6	HP24	LC179058	S. stercoralis	Human	Asia	Myanmar	ND
HTB023_7	HP24	LC179059	S. stercoralis	Human	Asia	Myanmar	ND
HTB023_8	HP24	LC179060	S. stercoralis	Human	Asia	Myanmar	ND
HTB027_3	HP24	LC179061	S. stercoralis	Human	Asia	Myanmar	ND
HTB027_5	HP24	LC179062	S. stercoralis	Human	Asia	Myanmar	ND
HTB028_2	HP47	LC179063	S. stercoralis	Human	Asia	Myanmar	ND
HTB028_3	HP47	LC179064	S. stercoralis	Human	Asia	Myanmar	ND
HTB028_4	HP47	LC179065	S. stercoralis	Human	Asia	Myanmar	ND
HTB028_5	HP47	LC179066	S. stercoralis	Human	Asia	Myanmar	ND
HTB028_6	HP24	LC179067	S. stercoralis	Human	Asia	Myanmar	ND
HTB028_7	HP47	LC179068	S. stercoralis	Human	Asia	Myanmar	ND
HTB043_1	HP48	LC179069	S. stercoralis	Human	Asia	Myanmar	ND
HTB043_2	HP24	LC179070	S. stercoralis	Human	Asia	Myanmar	ND
HTB043_4	HP48	LC179071	S. stercoralis	Human	Asia	Myanmar	ND
HTB043_5	HP48	LC179072	S. stercoralis	Human	Asia	Myanmar	ND
HTB043_7	HP48	LC179073	S. stercoralis	Human	Asia	Myanmar	ND
HTB043_8	HP48	LC179074	S. stercoralis	Human	Asia	Myanmar	ND
HTB046_1	HP32	LC179075	S. stercoralis	Human	Asia	Myanmar	ND
HTB046_2	HP32	LC179076	S. stercoralis	Human	Asia	Myanmar	ND
HTB046_3	HP32	LC179077	S. stercoralis	Human	Asia	Myanmar	ND
HTB046_4	HP49	LC179078	S. stercoralis	Human	Asia	Myanmar	ND
HTB046_5	HP32	LC179079	S. stercoralis	Human	Asia	Myanmar	ND
HTB046_6	HP49	LC179080	S. stercoralis	Human	Asia	Myanmar	ND
HTB046_7	HP32	LC179081	S. stercoralis	Human	Asia	Myanmar	ND
HTB046_8	HP32	LC179082	S. stercoralis	Human	Asia	Myanmar	ND
HTB064_3	HP24	LC179083	S. stercoralis	Human	Asia	Myanmar	ND
HTB064_8	HP24	LC179084	S. stercoralis	Human	Asia	Myanmar	ND
HTB065_1	HP24	LC179085	S. stercoralis	Human	Asia	Myanmar	ND
HTB065_2	HP24	LC179086	S. stercoralis	Human	Asia	Myanmar	ND
HTB065_3	HP24	LC179087	S. stercoralis	Human	Asia	Myanmar	ND
HTB065_4	HP24	LC179088	S. stercoralis	Human	Asia	Myanmar	ND
HTB065_7	HP24	LC179089	S. stercoralis	Human	Asia	Myanmar	ND
HTB080_1	HP50	LC179090	S. stercoralis	Human	Asia	Myanmar	ND
HTB080_2	HP50	LC179091	S. stercoralis	Human	Asia	Myanmar	ND
HTB080_4	HP50	LC179092	S. stercoralis	Human	Asia	Myanmar	ND
HTB080_5	HP50	LC179093	S. stercoralis	Human	Asia	Myanmar	ND
HTB080_7	HP50	LC179094	S. stercoralis	Human	Asia	Myanmar	ND
HTB080_8	HP50	LC179095	S. stercoralis	Human	Asia	Myanmar	ND
HTB094_1	HP24	LC179096	S. stercoralis	Human	Asia	Myanmar	ND
HTB094_2	HP24	LC179097	S. stercoralis	Human	Asia	Myanmar	ND
HTB094_3	HP24	LC179098	S. stercoralis	Human	Asia	Myanmar	ND
HTB094_5	HP24	LC179099	S. stercoralis	Human	Asia	Myanmar	ND
HTB111_5	HP23	LC179100	S. stercoralis	Human	Asia	Myanmar	ND
HTB111_7	HP23	LC179101	S. stercoralis	Human	Asia	Myanmar	ND
HTB122_4	HP47	LC179102	S. stercoralis	Human	Asia	Myanmar	ND
HTB122_7	HP47	LC179103	S. stercoralis	Human	Asia	Myanmar	ND
HTB122_8	HP47	LC179104	S. stercoralis	Human	Asia	Myanmar	ND
HTB137_1	HP24	LC179105	S. stercoralis	Human	Asia	Myanmar	ND
HTB137_2	HP24	LC179106	S. stercoralis	Human	Asia	Myanmar	ND
HTB137_3	HP24	LC179107	S. stercoralis	Human	Asia	Myanmar	ND
HTB137_4	HP24	LC179108	S. stercoralis	Human	Asia	Myanmar	ND
HTB137_5	HP24	LC179109	S. stercoralis	Human	Asia	Myanmar	ND
HTB137_7	HP24	LC179110	S. stercoralis	Human	Asia	Myanmar	ND
HTB137_8	HP24	LC179111	S. stercoralis	Human	Asia	Myanmar	ND
HTB138_3	HP24	LC179112	S. stercoralis	Human	Asia	Myanmar	ND
HTB138_4	HP24	LC179113	S. stercoralis	Human	Asia	Myanmar	ND
HTB148_1	HP24	LC179114	S. stercoralis	Human	Asia	Myanmar	ND
HTB148_3	HP24	LC179115	S. stercoralis	Human	Asia	Myanmar	ND
HTB148_4	HP24	LC179116	S. stercoralis	Human	Asia	Myanmar	ND
HTB148_5	HP24	LC179117	S. stercoralis	Human	Asia	Myanmar	ND
HTB148_6	HP24	LC179118	S. stercoralis	Human	Asia	Myanmar	ND
HTB148_7	HP24	LC179119	S. stercoralis	Human	Asia	Myanmar	ND
HTB148_8	HP24	LC179120	S. stercoralis	Human	Asia	Myanmar	ND
HTB152_1	HP24	LC179121	S. stercoralis	Human	Asia	Myanmar	ND
HTB152_2	HP24	LC179122	S. stercoralis	Human	Asia	Myanmar	ND
HTB152_4	HP24	LC179123	S. stercoralis	Human	Asia	Myanmar	ND
HTB152_5	HP24	LC179124	S. stercoralis	Human	Asia	Myanmar	ND
HTB152_7	HP23	LC179125	S. stercoralis	Human	Asia	Myanmar	ND
HTB152_8	HP24	LC179126	S. stercoralis	Human	Asia	Myanmar	ND
HTB157_1	HP49	LC179127	S. stercoralis	Human	Asia	Myanmar	ND
HTB157_2	HP49	LC179128	S. stercoralis	Human	Asia	Myanmar	ND
HTB157_4	HP49	LC179129	S. stercoralis	Human	Asia	Myanmar	ND
HTB157_5	HP49	LC179130	S. stercoralis	Human	Asia	Myanmar	ND
HTB157_6	HP49	LC179131	S. stercoralis	Human	Asia	Myanmar	ND
HTB157_7	HP49	LC179132	S. stercoralis	Human	Asia	Myanmar	ND
HTB169_1	HP25	LC179133	S. stercoralis	Human	Asia	Myanmar	ND
HTB169_2	HP25	LC179134	S. stercoralis	Human	Asia	Myanmar	ND
HTB169_3	HP25	LC179135	S. stercoralis	Human	Asia	Myanmar	ND
HTB169_4	HP25	LC179136	S. stercoralis	Human	Asia	Myanmar	ND
HTB169_6	HP25	LC179137	S. stercoralis	Human	Asia	Myanmar	ND
HTB176_1	HP24	LC179138	S. stercoralis	Human	Asia	Myanmar	ND
HTB177_1	HP24	LC179139	S. stercoralis	Human	Asia	Myanmar	ND
HTB177_2	HP24	LC179140	S. stercoralis	Human	Asia	Myanmar	ND
HTB177_6	HP24	LC179141	S. stercoralis	Human	Asia	Myanmar	ND
HTB177_7	HP24	LC179142	S. stercoralis	Human	Asia	Myanmar	ND
HTB177_8	HP24	LC179143	S. stercoralis	Human	Asia	Myanmar	ND
HTB180_2	HP23	LC179144	S. stercoralis	Human	Asia	Myanmar	ND
HTB180_3	HP24	LC179145	S. stercoralis	Human	Asia	Myanmar	ND
HTB180_5	HP24	LC179146	S. stercoralis	Human	Asia	Myanmar	ND
HTB180_8	HP24	LC179147	S. stercoralis	Human	Asia	Myanmar	ND
KGS001_13	HP23	LC179148	S. stercoralis	Human	Asia	Japan	ND
KGS001_14	HP23	LC179149	S. stercoralis	Human	Asia	Japan	ND
KGS001_15	HP23	LC179150	S. stercoralis	Human	Asia	Japan	ND
KGS001_16	HP23	LC179151	S. stercoralis	Human	Asia	Japan	ND
KGS001_17	HP23	LC179152	S. stercoralis	Human	Asia	Japan	ND
KGS001_18	HP23	LC179153	S. stercoralis	Human	Asia	Japan	ND
KGS001_19	HP23	LC179154	S. stercoralis	Human	Asia	Japan	ND
KYT001_01	HP20	LC179155	S. stercoralis	Dog	Asia	Japan	ND
KYT001_02	HP20	LC179156	S. stercoralis	Dog	Asia	Japan	ND
KYT001_03	HP20	LC179157	S. stercoralis	Dog	Asia	Japan	ND
KYT001_04	HP20	LC179158	S. stercoralis	Dog	Asia	Japan	ND
KYT001_07	HP20	LC179159	S. stercoralis	Dog	Asia	Japan	ND
KYT001_08	HP20	LC179160	S. stercoralis	Dog	Asia	Japan	ND
KYT001_09	HP20	LC179161	S. stercoralis	Dog	Asia	Japan	ND
KYT001_10	HP20	LC179162	S. stercoralis	Dog	Asia	Japan	ND
KYT001_11	HP20	LC179163	S. stercoralis	Dog	Asia	Japan	ND
KYT001_12	HP20	LC179164	S. stercoralis	Dog	Asia	Japan	ND
KYT001_13	HP20	LC179165	S. stercoralis	Dog	Asia	Japan	ND
MGD026_1	HP23	LC179166	S. stercoralis	Human	Asia	Myanmar	ND
MGD026_3	HP23	LC179167	S. stercoralis	Human	Asia	Myanmar	ND
MGD026_5	HP23	LC179168	S. stercoralis	Human	Asia	Myanmar	ND
MGD026_6	HP23	LC179169	S. stercoralis	Human	Asia	Myanmar	ND
MGD032_1	HP23	LC179170	S. stercoralis	Human	Asia	Myanmar	ND
MGD032_2	HP23	LC179171	S. stercoralis	Human	Asia	Myanmar	ND
MGD032_3	HP23	LC179172	S. stercoralis	Human	Asia	Myanmar	ND
MGD032_4	HP23	LC179173	S. stercoralis	Human	Asia	Myanmar	ND
MGD032_5	HP23	LC179174	S. stercoralis	Human	Asia	Myanmar	ND
MGD032_6	HP23	LC179175	S. stercoralis	Human	Asia	Myanmar	ND
MGD032_8	HP23	LC179176	S. stercoralis	Human	Asia	Myanmar	ND
MGD053_1	HP49	LC179177	S. stercoralis	Human	Asia	Myanmar	ND
MGD053_4	HP25	LC179178	S. stercoralis	Human	Asia	Myanmar	ND
MGD053_5	HP49	LC179179	S. stercoralis	Human	Asia	Myanmar	ND
MGD053_6	HP49	LC179180	S. stercoralis	Human	Asia	Myanmar	ND
MGD053_8	HP49	LC179181	S. stercoralis	Human	Asia	Myanmar	ND
MGD062_1	HP25	LC179182	S. stercoralis	Human	Asia	Myanmar	ND
MGD062_2	HP25	LC179183	S. stercoralis	Human	Asia	Myanmar	ND
MGD062_3	HP25	LC179184	S. stercoralis	Human	Asia	Myanmar	ND
MGD062_5	HP25	LC179185	S. stercoralis	Human	Asia	Myanmar	ND
MGD062_6	HP25	LC179186	S. stercoralis	Human	Asia	Myanmar	ND
MGD062_7	HP25	LC179187	S. stercoralis	Human	Asia	Myanmar	ND
MGD062_8	HP25	LC179188	S. stercoralis	Human	Asia	Myanmar	ND
MGD103_2	HP23	LC179189	S. stercoralis	Human	Asia	Myanmar	ND
MGD103_3	HP23	LC179190	S. stercoralis	Human	Asia	Myanmar	ND
MGD103_6	HP23	LC179191	S. stercoralis	Human	Asia	Myanmar	ND
MGD103_7	HP23	LC179192	S. stercoralis	Human	Asia	Myanmar	ND
MGD103_8	HP23	LC179193	S. stercoralis	Human	Asia	Myanmar	ND
MGD118_1	HP23	LC179194	S. stercoralis	Human	Asia	Myanmar	ND
MGD118_2	HP23	LC179195	S. stercoralis	Human	Asia	Myanmar	ND
MGD118_3	HP23	LC179196	S. stercoralis	Human	Asia	Myanmar	ND
MGD118_5	HP23	LC179197	S. stercoralis	Human	Asia	Myanmar	ND
MGD118_6	HP23	LC179198	S. stercoralis	Human	Asia	Myanmar	ND
MGD118_7	HP23	LC179199	S. stercoralis	Human	Asia	Myanmar	ND
MGD118_8	HP23	LC179200	S. stercoralis	Human	Asia	Myanmar	ND
MGD120_1	HP23	LC179201	S. stercoralis	Human	Asia	Myanmar	ND
MGD120_3	HP23	LC179202	S. stercoralis	Human	Asia	Myanmar	ND
MGD120_4	HP23	LC179203	S. stercoralis	Human	Asia	Myanmar	ND
MGD120_5	HP23	LC179204	S. stercoralis	Human	Asia	Myanmar	ND
MGD120_8	HP23	LC179205	S. stercoralis	Human	Asia	Myanmar	ND
MGD165_4	HP24	LC179206	S. stercoralis	Human	Asia	Myanmar	ND
MGD165_5	HP24	LC179207	S. stercoralis	Human	Asia	Myanmar	ND
MGD165_6	HP24	LC179208	S. stercoralis	Human	Asia	Myanmar	ND
MGD167_1	HP51	LC179209	S. stercoralis	Human	Asia	Myanmar	ND
MGD167_2	HP24	LC179210	S. stercoralis	Human	Asia	Myanmar	ND
MGD167_3	HP47	LC179211	S. stercoralis	Human	Asia	Myanmar	ND
MGD190_1	HP24	LC179212	S. stercoralis	Human	Asia	Myanmar	ND
MGD190_2	HP24	LC179213	S. stercoralis	Human	Asia	Myanmar	ND
MGD190_4	HP24	LC179214	S. stercoralis	Human	Asia	Myanmar	ND
MGD190_5	HP24	LC179215	S. stercoralis	Human	Asia	Myanmar	ND
MGD190_6	HP24	LC179216	S. stercoralis	Human	Asia	Myanmar	ND
MGD190_7	HP24	LC179217	S. stercoralis	Human	Asia	Myanmar	ND
MGD191_2	HP25	LC179218	S. stercoralis	Human	Asia	Myanmar	ND
MGD191_3	HP25	LC179219	S. stercoralis	Human	Asia	Myanmar	ND
MGD221_4	HP25	LC179220	S. stercoralis	Human	Asia	Myanmar	ND
MGD221_5	HP25	LC179221	S. stercoralis	Human	Asia	Myanmar	ND
MGD221_7	HP25	LC179222	S. stercoralis	Human	Asia	Myanmar	ND
MGD221_8	HP25	LC179223	S. stercoralis	Human	Asia	Myanmar	ND
MGD233_1	HP24	LC179224	S. stercoralis	Human	Asia	Myanmar	ND
MGD233_7	HP24	LC179225	S. stercoralis	Human	Asia	Myanmar	ND
MIE001_3	HP43	LC179226	S. stercoralis	Dog	Asia	Japan	ND
MIE001_4	HP43	LC179227	S. stercoralis	Dog	Asia	Japan	ND
MIE001_6	HP43	LC179228	S. stercoralis	Dog	Asia	Japan	ND
MIE001_7	HP43	LC179229	S. stercoralis	Dog	Asia	Japan	ND
MIE001_8	HP43	LC179230	S. stercoralis	Dog	Asia	Japan	ND
MYZ001_1	HP23	LC179231	S. stercoralis	Human	Asia	Japan	ND
MYZ001_3	HP23	LC179232	S. stercoralis	Human	Asia	Japan	ND
MYZ001_6	HP23	LC179233	S. stercoralis	Human	Asia	Japan	ND
MYZ001_7	HP23	LC179234	S. stercoralis	Human	Asia	Japan	ND
MYZ001_8	HP23	LC179235	S. stercoralis	Human	Asia	Japan	ND
NDA003_1	HP52	LC179236	S. stercoralis	Dog	Asia	Myanmar	ND
NDA009_1	HP53	LC179237	S. stercoralis	Dog	Asia	Myanmar	ND
NDA009_2	HP54	LC179238	S. stercoralis	Dog	Asia	Myanmar	ND
NDA009_3	HP55	LC179239	S. stercoralis	Dog	Asia	Myanmar	ND
NDA009_4	HP42	LC179240	S. stercoralis	Dog	Asia	Myanmar	ND
NDA021_1	HP54	LC179241	S. stercoralis	Dog	Asia	Myanmar	ND
NDA021_6	HP55	LC179242	S. stercoralis	Dog	Asia	Myanmar	ND
NDA021_8	HP52	LC179243	S. stercoralis	Dog	Asia	Myanmar	ND
NGN001_05	HP16	LC179244	S. stercoralis	Dog	Asia	Japan	ND
NGN001_08	HP16	LC179245	S. stercoralis	Dog	Asia	Japan	ND
NGN001_09	HP16	LC179246	S. stercoralis	Dog	Asia	Japan	ND
NGN001_10	HP16	LC179247	S. stercoralis	Dog	Asia	Japan	ND
NGN001_12	HP16	LC179248	S. stercoralis	Dog	Asia	Japan	ND
NGN001_13	HP16	LC179249	S. stercoralis	Dog	Asia	Japan	ND
NGN001_14	HP16	LC179250	S. stercoralis	Dog	Asia	Japan	ND
NGN001_15	HP16	LC179251	S. stercoralis	Dog	Asia	Japan	ND
NGN001_4	HP16	LC179252	S. stercoralis	Dog	Asia	Japan	ND
NGN001_8	HP16	LC179253	S. stercoralis	Dog	Asia	Japan	ND
PSU016_1	HP26	LC179254	S. stercoralis	Human	Asia	Thailand	ND
PSU016_2	HP26	LC179255	S. stercoralis	Human	Asia	Thailand	ND
PSU016_3	HP26	LC179256	S. stercoralis	Human	Asia	Thailand	ND
PSU016_4	HP26	LC179257	S. stercoralis	Human	Asia	Thailand	ND
PSU016_5	HP26	LC179258	S. stercoralis	Human	Asia	Thailand	ND
PSU016_6	HP26	LC179259	S. stercoralis	Human	Asia	Thailand	ND
PSU016_7	HP26	LC179260	S. stercoralis	Human	Asia	Thailand	ND
PSU018_2	HP25	LC179261	S. stercoralis	Human	Asia	Thailand	ND
PSU018_3	HP25	LC179262	S. stercoralis	Human	Asia	Thailand	ND
PSU018_4	HP25	LC179263	S. stercoralis	Human	Asia	Thailand	ND
PSU018_5	HP25	LC179264	S. stercoralis	Human	Asia	Thailand	ND
PSU018_6	HP25	LC179265	S. stercoralis	Human	Asia	Thailand	ND
PSU018_7	HP25	LC179266	S. stercoralis	Human	Asia	Thailand	ND
PSU018_8	HP25	LC179267	S. stercoralis	Human	Asia	Thailand	ND
PSU026_1	HP56	LC179268	S. stercoralis	Human	Asia	Thailand	ND
PSU026_2	HP56	LC179269	S. stercoralis	Human	Asia	Thailand	ND
PSU026_4	HP56	LC179270	S. stercoralis	Human	Asia	Thailand	ND
PSU026_5	HP56	LC179271	S. stercoralis	Human	Asia	Thailand	ND
PSU026_6	HP56	LC179272	S. stercoralis	Human	Asia	Thailand	ND
PSU027_1	HP57	LC179273	S. stercoralis	Human	Asia	Thailand	ND
PSU027_2	HP57	LC179274	S. stercoralis	Human	Asia	Thailand	ND
PSU027_3	HP57	LC179275	S. stercoralis	Human	Asia	Thailand	ND
PSU027_4	HP57	LC179276	S. stercoralis	Human	Asia	Thailand	ND
PSU027_5	HP57	LC179277	S. stercoralis	Human	Asia	Thailand	ND
PSU027_6	HP57	LC179278	S. stercoralis	Human	Asia	Thailand	ND
PSU027_7	HP57	LC179279	S. stercoralis	Human	Asia	Thailand	ND
PSU027_8	HP57	LC179280	S. stercoralis	Human	Asia	Thailand	ND
PSU030_8	HP16	LC179281	S. stercoralis	Human	Asia	Thailand	ND
PSU031_1	HP25	LC179282	S. stercoralis	Human	Asia	Thailand	ND
PSU031_2	HP25	LC179283	S. stercoralis	Human	Asia	Thailand	ND
PSU031_3	HP25	LC179284	S. stercoralis	Human	Asia	Thailand	ND
PSU031_4	HP25	LC179285	S. stercoralis	Human	Asia	Thailand	ND
PSU031_5	HP25	LC179286	S. stercoralis	Human	Asia	Thailand	ND
PSU031_6	HP25	LC179287	S. stercoralis	Human	Asia	Thailand	ND
PSU032_1	HP47	LC179288	S. stercoralis	Human	Asia	Thailand	ND
PSU032_2	HP47	LC179289	S. stercoralis	Human	Asia	Thailand	ND
PSU032_3	HP47	LC179290	S. stercoralis	Human	Asia	Thailand	ND
PSU032_4	HP47	LC179291	S. stercoralis	Human	Asia	Thailand	ND
PSU032_5	HP47	LC179292	S. stercoralis	Human	Asia	Thailand	ND
PSU032_6	HP47	LC179293	S. stercoralis	Human	Asia	Thailand	ND
PSU032_7	HP47	LC179294	S. stercoralis	Human	Asia	Thailand	ND
PSU032_8	HP47	LC179295	S. stercoralis	Human	Asia	Thailand	ND
PSU033_01	HP58	LC179296	S. stercoralis	Human	Asia	Thailand	ND
PSU033_02	HP58	LC179297	S. stercoralis	Human	Asia	Thailand	ND
PSU033_04	HP58	LC179298	S. stercoralis	Human	Asia	Thailand	ND
PSU033_05	HP58	LC179299	S. stercoralis	Human	Asia	Thailand	ND
PSU033_06	HP58	LC179300	S. stercoralis	Human	Asia	Thailand	ND
PSU033_10	HP58	LC179301	S. stercoralis	Human	Asia	Thailand	ND
PSU033_11	HP58	LC179302	S. stercoralis	Human	Asia	Thailand	ND
PSU033_13	HP58	LC179303	S. stercoralis	Human	Asia	Thailand	ND
PSU034_3	HP59	LC179304	S. stercoralis	Human	Asia	Thailand	ND
PSU034_4	HP59	LC179305	S. stercoralis	Human	Asia	Thailand	ND
PSU034_8	HP59	LC179306	S. stercoralis	Human	Asia	Thailand	ND
PSU035_1	HP25	LC179307	S. stercoralis	Human	Asia	Thailand	ND
PSU035_2	HP25	LC179308	S. stercoralis	Human	Asia	Thailand	ND
PSU035_3	HP25	LC179309	S. stercoralis	Human	Asia	Thailand	ND
PSU035_4	HP25	LC179310	S. stercoralis	Human	Asia	Thailand	ND
PSU035_5	HP25	LC179311	S. stercoralis	Human	Asia	Thailand	ND
PSU035_6	HP25	LC179312	S. stercoralis	Human	Asia	Thailand	ND
PSU035_8	HP25	LC179313	S. stercoralis	Human	Asia	Thailand	ND
PSU036_1	HP33	LC179314	S. stercoralis	Human	Asia	Thailand	ND
PSU036_2	HP33	LC179315	S. stercoralis	Human	Asia	Thailand	ND
PSU036_3	HP33	LC179316	S. stercoralis	Human	Asia	Thailand	ND
PSU036_4	HP33	LC179317	S. stercoralis	Human	Asia	Thailand	ND
PSU036_5	HP33	LC179318	S. stercoralis	Human	Asia	Thailand	ND
PSU036_6	HP33	LC179319	S. stercoralis	Human	Asia	Thailand	ND
PSU036_7	HP33	LC179320	S. stercoralis	Human	Asia	Thailand	ND
PSU036_8	HP33	LC179321	S. stercoralis	Human	Asia	Thailand	ND
PSU037_1	HP24	LC179322	S. stercoralis	Human	Asia	Thailand	ND
PSU037_2	HP24	LC179323	S. stercoralis	Human	Asia	Thailand	ND
PSU037_3	HP24	LC179324	S. stercoralis	Human	Asia	Thailand	ND
PSU037_4	HP24	LC179325	S. stercoralis	Human	Asia	Thailand	ND
PSU037_5	HP24	LC179326	S. stercoralis	Human	Asia	Thailand	ND
PSU037_6	HP24	LC179327	S. stercoralis	Human	Asia	Thailand	ND
PSU037_7	HP24	LC179328	S. stercoralis	Human	Asia	Thailand	ND
PSU037_8	HP24	LC179329	S. stercoralis	Human	Asia	Thailand	ND
PSU038_1	HP25	LC179330	S. stercoralis	Human	Asia	Thailand	ND
PSU038_2	HP25	LC179331	S. stercoralis	Human	Asia	Thailand	ND
PSU038_3	HP25	LC179332	S. stercoralis	Human	Asia	Thailand	ND
PSU038_4	HP25	LC179333	S. stercoralis	Human	Asia	Thailand	ND
PSU038_5	HP25	LC179334	S. stercoralis	Human	Asia	Thailand	ND
PSU038_7	HP25	LC179335	S. stercoralis	Human	Asia	Thailand	ND
PSU038_8	HP25	LC179336	S. stercoralis	Human	Asia	Thailand	ND
PSU039_1	HP24	LC179337	S. stercoralis	Human	Asia	Thailand	ND
PSU039_2	HP24	LC179338	S. stercoralis	Human	Asia	Thailand	ND
PSU039_3	HP24	LC179339	S. stercoralis	Human	Asia	Thailand	ND
PSU039_4	HP24	LC179340	S. stercoralis	Human	Asia	Thailand	ND
PSU039_5	HP24	LC179341	S. stercoralis	Human	Asia	Thailand	ND
PSU039_6	HP24	LC179342	S. stercoralis	Human	Asia	Thailand	ND
PSU039_7	HP24	LC179343	S. stercoralis	Human	Asia	Thailand	ND
PSU039_8	HP24	LC179344	S. stercoralis	Human	Asia	Thailand	ND
PSU040_1	HP24	LC179345	S. stercoralis	Human	Asia	Thailand	ND
PSU040_2	HP24	LC179346	S. stercoralis	Human	Asia	Thailand	ND
PSU040_3	HP24	LC179347	S. stercoralis	Human	Asia	Thailand	ND
PSU040_4	HP24	LC179348	S. stercoralis	Human	Asia	Thailand	ND
PSU040_5	HP24	LC179349	S. stercoralis	Human	Asia	Thailand	ND
PSU040_6	HP24	LC179350	S. stercoralis	Human	Asia	Thailand	ND
PSU040_7	HP24	LC179351	S. stercoralis	Human	Asia	Thailand	ND
PSU040_8	HP24	LC179352	S. stercoralis	Human	Asia	Thailand	ND
PSU041_1	HP24	LC179353	S. stercoralis	Human	Asia	Thailand	ND
PSU041_2	HP24	LC179354	S. stercoralis	Human	Asia	Thailand	ND
PSU041_3	HP24	LC179355	S. stercoralis	Human	Asia	Thailand	ND
PSU041_4	HP24	LC179356	S. stercoralis	Human	Asia	Thailand	ND
PSU041_5	HP24	LC179357	S. stercoralis	Human	Asia	Thailand	ND
PSU041_7	HP24	LC179358	S. stercoralis	Human	Asia	Thailand	ND
PSU041_8	HP24	LC179359	S. stercoralis	Human	Asia	Thailand	ND
RKY001_1	HP23	LC179360	S. stercoralis	Human	Asia	Japan	ND
RKY001_2	HP23	LC179361	S. stercoralis	Human	Asia	Japan	ND
RKY001_3	HP23	LC179362	S. stercoralis	Human	Asia	Japan	ND
RKY001_4	HP23	LC179363	S. stercoralis	Human	Asia	Japan	ND
RKY001_5	HP23	LC179364	S. stercoralis	Human	Asia	Japan	ND
RKY001_6	HP23	LC179365	S. stercoralis	Human	Asia	Japan	ND
RKY001_7	HP23	LC179366	S. stercoralis	Human	Asia	Japan	ND
RKY001_8	HP23	LC179367	S. stercoralis	Human	Asia	Japan	ND
RKY002_1	HP23	LC179368	S. stercoralis	Human	Asia	Japan	ND
RKY002_2	HP23	LC179369	S. stercoralis	Human	Asia	Japan	ND
RKY002_3	HP23	LC179370	S. stercoralis	Human	Asia	Japan	ND
RKY002_4	HP23	LC179371	S. stercoralis	Human	Asia	Japan	ND
RKY002_5	HP23	LC179372	S. stercoralis	Human	Asia	Japan	ND
RKY002_6	HP23	LC179373	S. stercoralis	Human	Asia	Japan	ND
RKY002_7	HP23	LC179374	S. stercoralis	Human	Asia	Japan	ND
RKY002_8	HP23	LC179375	S. stercoralis	Human	Asia	Japan	ND
RKY006_2	HP23	LC179376	S. stercoralis	Human	Asia	Japan	ND
RKY006_3	HP23	LC179377	S. stercoralis	Human	Asia	Japan	ND
RKY006_4	HP23	LC179378	S. stercoralis	Human	Asia	Japan	ND
RKY006_5	HP23	LC179379	S. stercoralis	Human	Asia	Japan	ND
RKY007_1	HP23	LC179380	S. stercoralis	Human	Asia	Japan	ND
RKY007_2	HP23	LC179381	S. stercoralis	Human	Asia	Japan	ND
RKY007_4	HP23	LC179382	S. stercoralis	Human	Asia	Japan	ND
RKY007_5	HP23	LC179383	S. stercoralis	Human	Asia	Japan	ND
RKY007_6	HP23	LC179384	S. stercoralis	Human	Asia	Japan	ND
RKY008_1	HP23	LC179385	S. stercoralis	Human	Asia	Japan	ND
RKY008_2	HP23	LC179386	S. stercoralis	Human	Asia	Japan	ND
RKY008_3	HP23	LC179387	S. stercoralis	Human	Asia	Japan	ND
RKY008_4	HP23	LC179388	S. stercoralis	Human	Asia	Japan	ND
RKY008_5	HP23	LC179389	S. stercoralis	Human	Asia	Japan	ND
RKY008_6	HP23	LC179390	S. stercoralis	Human	Asia	Japan	ND
RKY008_7	HP23	LC179391	S. stercoralis	Human	Asia	Japan	ND
RKY009_5	HP23	LC179392	S. stercoralis	Human	Asia	Japan	ND
RKY009_6	HP23	LC179393	S. stercoralis	Human	Asia	Japan	ND
SCT022_4	HP55	LC179394	S. stercoralis	Dog	Asia	Myanmar	ND
SCT028_2	HP55	LC179395	S. stercoralis	Dog	Asia	Myanmar	ND
SCT028_3	HP54	LC179396	S. stercoralis	Dog	Asia	Myanmar	ND
SCT028_4	HP52	LC179397	S. stercoralis	Dog	Asia	Myanmar	ND
SCT028_5	HP60	LC179398	S. stercoralis	Dog	Asia	Myanmar	ND
SCT028_6	HP61	LC179399	S. stercoralis	Dog	Asia	Myanmar	ND
SCT028_7	HP61	LC179400	S. stercoralis	Dog	Asia	Myanmar	ND
SCT028_8	HP55	LC179401	S. stercoralis	Dog	Asia	Myanmar	ND
SCT029_3	HP54	LC179402	S. stercoralis	Dog	Asia	Myanmar	ND
SCT030_1	HP62	LC179403	S. stercoralis	Dog	Asia	Myanmar	ND
SCT030_2	HP42	LC179404	S. stercoralis	Dog	Asia	Myanmar	ND
SCT030_6	HP42	LC179405	S. stercoralis	Dog	Asia	Myanmar	ND
SCT032_2	HP63	LC179406	S. stercoralis	Dog	Asia	Myanmar	ND
SCT032_3	HP63	LC179407	S. stercoralis	Dog	Asia	Myanmar	ND
SCT032_4	HP63	LC179408	S. stercoralis	Dog	Asia	Myanmar	ND
SCT032_7	HP64	LC179409	S. stercoralis	Dog	Asia	Myanmar	ND
SCT032_8	HP63	LC179410	S. stercoralis	Dog	Asia	Myanmar	ND
SCT035_1	HP55	LC179411	S. stercoralis	Dog	Asia	Myanmar	ND
SCT035_3	HP55	LC179412	S. stercoralis	Dog	Asia	Myanmar	ND
SCT035_7	HP54	LC179413	S. stercoralis	Dog	Asia	Myanmar	ND
SCT035_8	HP55	LC179414	S. stercoralis	Dog	Asia	Myanmar	ND
SCT041_1	HP55	LC179415	S. stercoralis	Dog	Asia	Myanmar	ND
SCT041_2	HP25	LC179416	S. stercoralis	Dog	Asia	Myanmar	ND
SCT041_3	HP61	LC179417	S. stercoralis	Dog	Asia	Myanmar	ND
SCT041_4	HP65	LC179418	S. stercoralis	Dog	Asia	Myanmar	ND
SCT041_5	HP66	LC179419	S. stercoralis	Dog	Asia	Myanmar	ND
SCT041_8	HP55	LC179420	S. stercoralis	Dog	Asia	Myanmar	ND
SCT043_2	HP52	LC179421	S. stercoralis	Dog	Asia	Myanmar	ND
SCT043_4	HP63	LC179422	S. stercoralis	Dog	Asia	Myanmar	ND
SCT046_1	HP52	LC179423	S. stercoralis	Dog	Asia	Myanmar	ND
SCT046_6	HP67	LC179424	S. stercoralis	Dog	Asia	Myanmar	ND
SCT047_1	HP55	LC179425	S. stercoralis	Dog	Asia	Myanmar	ND
SCT047_2	HP63	LC179426	S. stercoralis	Dog	Asia	Myanmar	ND
SCT047_3	HP61	LC179427	S. stercoralis	Dog	Asia	Myanmar	ND
SCT047_4	HP68	LC179428	S. stercoralis	Dog	Asia	Myanmar	ND
SCT047_5	HP54	LC179429	S. stercoralis	Dog	Asia	Myanmar	ND
SCT047_7	HP69	LC179430	S. stercoralis	Dog	Asia	Myanmar	ND
SCT054_1	HP69	LC179431	S. stercoralis	Dog	Asia	Myanmar	ND
SCT054_2	HP54	LC179432	S. stercoralis	Dog	Asia	Myanmar	ND
SCT054_3	HP54	LC179433	S. stercoralis	Dog	Asia	Myanmar	ND
SCT054_4	HP52	LC179434	S. stercoralis	Dog	Asia	Myanmar	ND
SCT054_8	HP61	LC179435	S. stercoralis	Dog	Asia	Myanmar	ND
SCT055_1	HP42	LC179436	S. stercoralis	Dog	Asia	Myanmar	ND
SCT055_2	HP70	LC179437	S. stercoralis	Dog	Asia	Myanmar	ND
SCT055_4	HP52	LC179438	S. stercoralis	Dog	Asia	Myanmar	ND
SCT055_7	HP70	LC179439	S. stercoralis	Dog	Asia	Myanmar	ND
SCT057_5	HP54	LC179440	S. stercoralis	Dog	Asia	Myanmar	ND
SCT057_6	HP42	LC179441	S. stercoralis	Dog	Asia	Myanmar	ND
SCT061_5	HP61	LC179442	S. stercoralis	Dog	Asia	Myanmar	ND
SCT061_6	HP54	LC179443	S. stercoralis	Dog	Asia	Myanmar	ND
SCT061_7	HP33	LC179444	S. stercoralis	Dog	Asia	Myanmar	ND
SCT063_1	HP63	LC179445	S. stercoralis	Dog	Asia	Myanmar	ND
SCT067_5	HP54	LC179446	S. stercoralis	Dog	Asia	Myanmar	ND
SCT073_1	HP42	LC179447	S. stercoralis	Dog	Asia	Myanmar	ND
SCT073_3	HP42	LC179448	S. stercoralis	Dog	Asia	Myanmar	ND
SCT075_6	HP27	LC179449	S. stercoralis	Dog	Asia	Myanmar	ND
SCT078_1	HP71	LC179450	S. stercoralis	Dog	Asia	Myanmar	ND
SCT078_4	HP63	LC179451	S. stercoralis	Dog	Asia	Myanmar	ND
SCT080_1	HP52	LC179452	S. stercoralis	Dog	Asia	Myanmar	ND
SCT084_2	HP42	LC179453	S. stercoralis	Dog	Asia	Myanmar	ND
SCT085_3	HP42	LC179454	S. stercoralis	Dog	Asia	Myanmar	ND
SCT085_6	HP72	LC179455	S. stercoralis	Dog	Asia	Myanmar	ND
STM001_1	HP16	LC179456	S. stercoralis	Dog	Asia	Japan	ND
STM001_2	HP16	LC179457	S. stercoralis	Dog	Asia	Japan	ND
STM001_3	HP16	LC179458	S. stercoralis	Dog	Asia	Japan	ND
TBN026_1	HP23	LC179459	S. stercoralis	Human	Asia	Myanmar	ND
TBN026_6	HP71	LC179460	S. stercoralis	Human	Asia	Myanmar	ND
TBN026_8	HP71	LC179461	S. stercoralis	Human	Asia	Myanmar	ND
TBN027_2	HP71	LC179462	S. stercoralis	Human	Asia	Myanmar	ND
TBN270_5	HP26	LC179463	S. stercoralis	Human	Asia	Myanmar	ND
TBN270_6	HP26	LC179464	S. stercoralis	Human	Asia	Myanmar	ND
TBN325_1	HP24	LC179465	S. stercoralis	Human	Asia	Myanmar	ND
TBN325_3	HP24	LC179466	S. stercoralis	Human	Asia	Myanmar	ND
TBN325_4	HP24	LC179467	S. stercoralis	Human	Asia	Myanmar	ND
TBN325_5	HP24	LC179468	S. stercoralis	Human	Asia	Myanmar	ND
TBN325_6	HP24	LC179469	S. stercoralis	Human	Asia	Myanmar	ND
TBN325_7	HP24	LC179470	S. stercoralis	Human	Asia	Myanmar	ND
TBN325_8	HP24	LC179471	S. stercoralis	Human	Asia	Myanmar	ND
TBN348_1	HP35	LC179472	S. stercoralis	Human	Asia	Myanmar	ND
TBN348_2	HP35	LC179473	S. stercoralis	Human	Asia	Myanmar	ND
TBN348_3	HP35	LC179474	S. stercoralis	Human	Asia	Myanmar	ND
TBN348_4	HP35	LC179475	S. stercoralis	Human	Asia	Myanmar	ND
TBN348_5	HP35	LC179476	S. stercoralis	Human	Asia	Myanmar	ND
TBN348_6	HP35	LC179477	S. stercoralis	Human	Asia	Myanmar	ND
TBN348_7	HP35	LC179478	S. stercoralis	Human	Asia	Myanmar	ND
TBN348_8	HP35	LC179479	S. stercoralis	Human	Asia	Myanmar	ND
TBN390_1	HP25	LC179480	S. stercoralis	Human	Asia	Myanmar	ND
TBN390_3	HP25	LC179481	S. stercoralis	Human	Asia	Myanmar	ND
TBN390_5	HP25	LC179482	S. stercoralis	Human	Asia	Myanmar	ND
TBN390_6	HP25	LC179483	S. stercoralis	Human	Asia	Myanmar	ND
TBN390_7	HP25	LC179484	S. stercoralis	Human	Asia	Myanmar	ND
TBN390_8	HP25	LC179485	S. stercoralis	Human	Asia	Myanmar	ND
TLD130_3	HP55	LC179486	S. stercoralis	Dog	Asia	Myanmar	ND
TLD130_5	HP61	LC179487	S. stercoralis	Dog	Asia	Myanmar	ND
TLD130_6	HP63	LC179488	S. stercoralis	Dog	Asia	Myanmar	ND
TLD130_8	HP55	LC179489	S. stercoralis	Dog	Asia	Myanmar	ND
TLD159_2	HP63	LC179490	S. stercoralis	Dog	Asia	Myanmar	ND
TLD159_4	HP42	LC179491	S. stercoralis	Dog	Asia	Myanmar	ND
TLD166_1	HP54	LC179492	S. stercoralis	Dog	Asia	Myanmar	ND
TLD166_4	HP42	LC179493	S. stercoralis	Dog	Asia	Myanmar	ND
TLD166_5	HP42	LC179494	S. stercoralis	Dog	Asia	Myanmar	ND
TLD166_6	HP73	LC179495	S. stercoralis	Dog	Asia	Myanmar	ND
TLD166_7	HP61	LC179496	S. stercoralis	Dog	Asia	Myanmar	ND
TLD218_2	HP47	LC179497	S. stercoralis	Dog	Asia	Myanmar	ND
TLD233_3	HP54	LC179498	S. stercoralis	Dog	Asia	Myanmar	ND
TLY640_1	HP24	LC179499	S. stercoralis	Human	Asia	Myanmar	ND
TLY677_1	HP57	LC179500	S. stercoralis	Human	Asia	Myanmar	ND
TLY677_2	HP57	LC179501	S. stercoralis	Human	Asia	Myanmar	ND
TLY705_1	HP24	LC179502	S. stercoralis	Human	Asia	Myanmar	ND
TLY705_3	HP24	LC179503	S. stercoralis	Human	Asia	Myanmar	ND
TLY705_7	HP24	LC179504	S. stercoralis	Human	Asia	Myanmar	ND
TLY719_1	HP24	LC179505	S. stercoralis	Human	Asia	Myanmar	ND
TLY719_2	HP24	LC179506	S. stercoralis	Human	Asia	Myanmar	ND
TLY719_3	HP24	LC179507	S. stercoralis	Human	Asia	Myanmar	ND
TLY719_4	HP24	LC179508	S. stercoralis	Human	Asia	Myanmar	ND
TLY719_5	HP24	LC179509	S. stercoralis	Human	Asia	Myanmar	ND
TLY719_6	HP24	LC179510	S. stercoralis	Human	Asia	Myanmar	ND
TLY719_7	HP24	LC179511	S. stercoralis	Human	Asia	Myanmar	ND
TLY719_8	HP24	LC179512	S. stercoralis	Human	Asia	Myanmar	ND
TLY737_1	HP24	LC179513	S. stercoralis	Human	Asia	Myanmar	ND
TLY737_2	HP24	LC179514	S. stercoralis	Human	Asia	Myanmar	ND
TLY737_3	HP24	LC179515	S. stercoralis	Human	Asia	Myanmar	ND
TLY737_4	HP24	LC179516	S. stercoralis	Human	Asia	Myanmar	ND
TLY737_5	HP24	LC179517	S. stercoralis	Human	Asia	Myanmar	ND
TLY737_6	HP24	LC179518	S. stercoralis	Human	Asia	Myanmar	ND
TLY737_8	HP24	LC179519	S. stercoralis	Human	Asia	Myanmar	ND
TLY797_1	HP24	LC179520	S. stercoralis	Human	Asia	Myanmar	ND
TLY797_2	HP24	LC179521	S. stercoralis	Human	Asia	Myanmar	ND
TLY797_3	HP24	LC179522	S. stercoralis	Human	Asia	Myanmar	ND
TLY797_4	HP24	LC179523	S. stercoralis	Human	Asia	Myanmar	ND
TLY797_5	HP24	LC179524	S. stercoralis	Human	Asia	Myanmar	ND
TLY797_6	HP24	LC179525	S. stercoralis	Human	Asia	Myanmar	ND
TLY797_7	HP24	LC179526	S. stercoralis	Human	Asia	Myanmar	ND
UGL001_09	HP74	LC179527	S. stercoralis	Human	Africa	Uganda	ND
UGL001_10	HP74	LC179528	S. stercoralis	Human	Africa	Uganda	ND
UGL001_11	HP74	LC179529	S. stercoralis	Human	Africa	Uganda	ND
UGL001_12	HP74	LC179530	S. stercoralis	Human	Africa	Uganda	ND
UGL001_13	HP74	LC179531	S. stercoralis	Human	Africa	Uganda	ND
UGL001_14	HP74	LC179532	S. stercoralis	Human	Africa	Uganda	ND
UGL001_15	HP74	LC179533	S. stercoralis	Human	Africa	Uganda	ND
UGL001_16	HP74	LC179534	S. stercoralis	Human	Africa	Uganda	ND
YKS001_1	HP23	LC179535	S. stercoralis	Human	Asia	Japan	ND
YKS001_2	HP23	LC179536	S. stercoralis	Human	Asia	Japan	ND
YKS001_3	HP23	LC179537	S. stercoralis	Human	Asia	Japan	ND
YKS001_4	HP23	LC179538	S. stercoralis	Human	Asia	Japan	ND
YKS001_5	HP23	LC179539	S. stercoralis	Human	Asia	Japan	ND
YKS001_6	HP23	LC179540	S. stercoralis	Human	Asia	Japan	ND
YKS001_7	HP23	LC179541	S. stercoralis	Human	Asia	Japan	ND
YKS001_8	HP23	LC179542	S. stercoralis	Human	Asia	Japan	ND
HumKHRovieng-1	HP25	KX226367	S. stercoralis	Human	Asia	Cambodia	2013
HumKHRovieng-2	HP25	KX226368	S. stercoralis	Human	Asia	Cambodia	2013
DogKHRovieng-2	HP25	KX226375	S. stercoralis	Dog	Asia	Cambodia	2013
DogKHRovieng-1	HP24	KX226374	S. stercoralis	Dog	Asia	Cambodia	2013
HumKHRovieng-3	HP24	KX226369	S. stercoralis	Human	Asia	Cambodia	2013
HumKHRovieng-4	HP26	KX226370	S. stercoralis	Human	Asia	Cambodia	2013
HumKHRovieng-5	HP35	KX226371	S. stercoralis	Human	Asia	Cambodia	2013
HumKHRovieng-6	HP75	KX226372	S. stercoralis	Human	Asia	Cambodia	2013
HumKHRovieng-7	HP27	KX226373	S. stercoralis	Human	Asia	Cambodia	2013
DogKHRovieng-3	HP76	KX226376	S. stercoralis	Dog	Asia	Cambodia	2013
DogKHRovieng-4	HP76	KX226377	S. stercoralis	Dog	Asia	Cambodia	2013
DogKHRovieng-5	HP77	KX226378	S. stercoralis	Dog	Asia	Cambodia	2013
DogKHRovieng-6	HP73	KX226379	S. stercoralis	Dog	Asia	Cambodia	2013
DogKHRovieng-7	HP78	KX226380	S. stercoralis	Dog	Asia	Cambodia	2013
DogKHRovieng-8	HP79	KX226381	S. stercoralis	Dog	Asia	Cambodia	2013
DogKHRovieng-9	HP80	KX226382	S. stercoralis	Dog	Asia	Cambodia	2013
DogKHRovieng-10	HP81	KX226383	S. stercoralis	Dog	Asia	Cambodia	2013
DogKHRovieng-11	HP82	KX226384	S. stercoralis	Dog	Asia	Cambodia	2013
DogKHRovieng-12	HP83	KY548505	S. stercoralis	Dog	Asia	Cambodia	2013
SsLC57	HP84	KU962142	S. stercoralis	Human	Asia	Laos	ND
SsLCJ	HP85	KU962152	S. stercoralis	Human	Asia	Laos	ND
SsLS31	HP86	KU962171	S. stercoralis	Human	Asia	Laos	ND
MA110	HP24	KY081232	S. stercoralis	Human	Asia	Thailand	ND
UD49	HP24	KY081237	S. stercoralis	Human	Asia	Thailand	ND
UD51	HP24	KY081238	S. stercoralis	Human	Asia	Thailand	ND
UD56	HP24	KY081239	S. stercoralis	Human	Asia	Thailand	ND
UD63	HP24	KY081240	S. stercoralis	Human	Asia	Thailand	ND
UD67	HP24	KY081241	S. stercoralis	Human	Asia	Thailand	ND
MA70	HP24	KY081229	S. stercoralis	Human	Asia	Thailand	ND
MA49	HP24	KY081228	S. stercoralis	Human	Asia	Thailand	ND
MA28	HP24	KY081225	S. stercoralis	Human	Asia	Thailand	ND
UD48	HP87	KY081236	S. stercoralis	Human	Asia	Thailand	ND
UD72	HP26	KY081242	S. stercoralis	Human	Asia	Thailand	ND
MA40	HP88	KY081226	S. stercoralis	Human	Asia	Thailand	ND
UD45	HP27	KY081235	S. stercoralis	Human	Asia	Thailand	ND
MA92	HP89	KY081231	S. stercoralis	Human	Asia	Thailand	ND
MA46	HP89	KY081227	S. stercoralis	Human	Asia	Thailand	ND
MA3	HP25	KY081224	S. stercoralis	Human	Asia	Thailand	ND
UD38	HP90	KY081234	S. stercoralis	Human	Asia	Thailand	ND
MA77	HP91	KY081230	S. stercoralis	Human	Asia	Thailand	ND
18D1644	HP16	MH932103	S. stercoralis	Dog	Europe	Switzerland	ND
18D157	HP16	MH932102	S. stercoralis	Dog	Europe	Switzerland	ND
17D5122	HP16	MH932101	S. stercoralis	Dog	Europe	Switzerland	ND
63	HP93	MG995852	S. stercoralis	Human	Asia	Iran	ND
Nanning_205	HP38	MK040538	S. stercoralis	Human	Asia	China	2018
Nanning_447	HP149	MK040539	S. stercoralis	Human	Asia	China	2018
Nanning_175	HP38	MK040537	S. stercoralis	Human	Asia	China	2018
SsM6	HP150	MH921562	S. stercoralis	Human	Asia	Iran	ND
SsM18	HP23	MH921564	S. stercoralis	Human	Asia	Iran	ND
SsM5	HP93	MH921561	S. stercoralis	Human	Asia	Iran	ND
SsM8	HP23	MH921563	S. stercoralis	Human	Asia	Iran	ND
IR1	HP151	MK049075	S. stercoralis	Human	Asia	Iran	ND
IR2	HP57	MK049076	S. stercoralis	Human	Asia	Iran	ND
IR3	HP57	MK049077	S. stercoralis	Human	Asia	Iran	ND
IR4	HP93	MK049078	S. stercoralis	Human	Asia	Iran	ND
IR5	HP151	MK049079	S. stercoralis	Human	Asia	Iran	ND
IR7	HP24	MK049081	S. stercoralis	Human	Asia	Iran	ND
IR8	HP93	MK049082	S. stercoralis	Human	Asia	Iran	ND
IR9	HP47	MK049083	S. stercoralis	Human	Asia	Iran	ND
IR10	HP24	MK049084	S. stercoralis	Human	Asia	Iran	ND
IR11	HP152	MK049085	S. stercoralis	Human	Asia	Iran	ND
IR12	HP24	MK049086	S. stercoralis	Human	Asia	Iran	ND
IR13	HP93	MK049087	S. stercoralis	Human	Asia	Iran	ND
IR14	HP153	MK049088	S. stercoralis	Human	Asia	Iran	ND
IR15	HP24	MK049089	S. stercoralis	Human	Asia	Iran	ND
IR16	HP57	MK049090	S. stercoralis	Human	Asia	Iran	ND
IR17	HP57	MK049091	S. stercoralis	Human	Asia	Iran	ND
IR18	HP151	MK049092	S. stercoralis	Human	Asia	Iran	ND
IR19	HP57	MK049093	S. stercoralis	Human	Asia	Iran	ND
IR20	HP153	MK049094	S. stercoralis	Human	Asia	Iran	ND
IR21	HP57	MK049095	S. stercoralis	Human	Asia	Iran	ND
IR22	HP57	MK049096	S. stercoralis	Human	Asia	Iran	ND
IR23	HP24	MK049097	S. stercoralis	Human	Asia	Iran	ND
IR24	HP24	MK049098	S. stercoralis	Human	Asia	Iran	ND
IR25	HP153	MK049099	S. stercoralis	Human	Asia	Iran	ND
IR26	HP57	MK049100	S. stercoralis	Human	Asia	Iran	ND
IR27	HP57	MK049101	S. stercoralis	Human	Asia	Iran	ND
IR28	HP89	MK049102	S. stercoralis	Human	Asia	Iran	ND
IR29	HP57	MK049103	S. stercoralis	Human	Asia	Iran	ND
IR30	HP38	MK049104	S. stercoralis	Human	Asia	Iran	ND
IR36	HP93	MK049110	S. stercoralis	Human	Asia	Iran	ND
IR37	HP23	MK049111	S. stercoralis	Human	Asia	Iran	ND
IR39	HP23	MK049113	S. stercoralis	Human	Asia	Iran	ND
IR40	HP151	MK049114	S. stercoralis	Human	Asia	Iran	ND
cat_6_St._Kitts	HP16	MK463927	S. stercoralis	Cat	America	St. Kitts	2013
cat_11_St._Kitts	HP16	MK463928	S. stercoralis	Cat	America	St. Kitts	2013
MyHTB10-5	HP44	DRX061362	S. stercoralis	Human	Asia	Myanmar	2014
MyHTB10-6	HP44	DRX061363	S. stercoralis	Human	Asia	Myanmar	2014
MyHTB10-7	HP44	DRX061364	S. stercoralis	Human	Asia	Myanmar	2014
MyHTB122-2	HP47	DRX061365	S. stercoralis	Human	Asia	Myanmar	2014
MyHTB122-6	HP47	DRX061366	S. stercoralis	Human	Asia	Myanmar	2014
MyHBT122-8	HP47	DRX061367	S. stercoralis	Human	Asia	Myanmar	2014
MyHTB177-4	HP24	DRX061368	S. stercoralis	Human	Asia	Myanmar	2014
MyHTB177-5	HP24	DRX061369	S. stercoralis	Human	Asia	Myanmar	2014
MyHTB177-6	HP24	DRX061370	S. stercoralis	Human	Asia	Myanmar	2014
Rk4-1	HP23	DRX061335	S. stercoralis	Human	Asia	Japan	2014
Rk4-25	HP23	DRX061336	S. stercoralis	Human	Asia	Japan	2014
Rk4-29	HP23	DRX061337	S. stercoralis	Human	Asia	Japan	2014
Rk4-30	HP23	DRX061338	S. stercoralis	Human	Asia	Japan	2014
Rk4-6	HP23	DRX061339	S. stercoralis	Human	Asia	Japan	2014
Rk4-7	HP23	DRX061340	S. stercoralis	Human	Asia	Japan	2014
Rk4-8	HP23	DRX061341	S. stercoralis	Human	Asia	Japan	2014
Rk5-10	HP23	DRX061342	S. stercoralis	Human	Asia	Japan	2014
Rk5-12	HP23	DRX061343	S. stercoralis	Human	Asia	Japan	2014
Rk5-14	HP23	DRX061344	S. stercoralis	Human	Asia	Japan	2014
Rk5-6	HP23	DRX061345	S. stercoralis	Human	Asia	Japan	2014
Rk6-1	HP23	DRX061346	S. stercoralis	Human	Asia	Japan	2014
Rk6-2	HP23	DRX061347	S. stercoralis	Human	Asia	Japan	2014
Rk6-3	HP23	DRX061348	S. stercoralis	Human	Asia	Japan	2014
Rk6-4	HP23	DRX061349	S. stercoralis	Human	Asia	Japan	2014
Rk7-1	HP23	DRX061350	S. stercoralis	Human	Asia	Japan	2014
Rk7-2	HP23	DRX061351	S. stercoralis	Human	Asia	Japan	2014
Rk7-4	HP23	DRX061352	S. stercoralis	Human	Asia	Japan	2014
Rk7-5	HP23	DRX061353	S. stercoralis	Human	Asia	Japan	2014
Rk8-1	HP23	DRX061354	S. stercoralis	Human	Asia	Japan	2014
Rk8-3	HP23	DRX061355	S. stercoralis	Human	Asia	Japan	2014
Rk8-7	HP23	DRX061356	S. stercoralis	Human	Asia	Japan	2014
Rk8-8	HP23	DRX061357	S. stercoralis	Human	Asia	Japan	2014
Rk9-11	HP23	DRX061358	S. stercoralis	Human	Asia	Japan	2014
Rk9-3	HP23	DRX061359	S. stercoralis	Human	Asia	Japan	2014
Rk9-6	HP23	DRX061360	S. stercoralis	Human	Asia	Japan	2014
Rk9-8	HP23	DRX061361	S. stercoralis	Human	Asia	Japan	2014
10.AR-G	HP93	MW680430	S. stercoralis	Human	America	Argentina	2008
109.BOL	HP24	MW680431	S. stercoralis	Human	America	Bolivia	2010
127.PER	HP93	MW680432	S. stercoralis	Human	America	Peru	2010
74.AR-W	HP93	MW680433	S. stercoralis	Human	America	Argentina	2010
152.DOM	HP24	MW680434	S. stercoralis	Human	America	Dominican Republic	2011
248.A.AR-W	HP24	MW680435	S. stercoralis	Human	America	Argentina	2011
248.B.AR-W	HP154	MW680436	S. stercoralis	Human	America	Argentina	2011
198.PRY	HP24	MW680437	S. stercoralis	Human	America	Paraguay	2011
21.AR-T	HP24	MW680438	S. stercoralis	Human	America	Argentina	2009
222.AR-P	HP24	MW680439	S. stercoralis	Human	America	Argentina	2011
243.PRY	HP93	MW680440	S. stercoralis	Human	America	Paraguay	2011
253.AR-N	HP93	MW680441	S. stercoralis	Human	America	Argentina	2011
256.AR-N	HP93	MW680442	S. stercoralis	Human	America	Argentina	2012
271.AR-N	HP93	MW680443	S. stercoralis	Human	America	Argentina	2012
272.PRY	HP24	MW680444	S. stercoralis	Human	America	Paraguay	2012
293.PRY	HP24	MW680445	S. stercoralis	Human	America	Paraguay	2012
296.FR-Y	HP24	MW680446	S. stercoralis	Human	America	Argentina	2012
320.AR-C	HP24	MW680447	S. stercoralis	Human	America	Argentina	2012
489.A.BOL	HP24	MW680448	S. stercoralis	Human	America	Bolivia	2015
489.B.BOL	HP34	MW680449	S. stercoralis	Human	America	Bolivia	2015
5.A.AR-E	HP24	MW680450	S. stercoralis	Human	America	Argentina	2007
5.B.AR-E	HP155	MW680451	S. stercoralis	Human	America	Argentina	2007
527.PER	HP24	MW680452	S. stercoralis	Human	America	Peru	2016
530.PER	HP24	MW680453	S. stercoralis	Human	America	Peru	2016
549.AR-T	HP93	MW680454	S. stercoralis	Human	America	Argentina	2016
552.PRY	HP93	MW680455	S. stercoralis	Human	America	Paraguay	2016
561.A.PRY	HP93	MW680456	S. stercoralis	Human	America	Paraguay	2016
561.B.PRY	HP156	MW680457	S. stercoralis	Human	America	Paraguay	2016
566.A.VEN	HP24	MW680458	S. stercoralis	Human	America	Venezuela	2016
566.B.VEN	HP157	MW680459	S. stercoralis	Human	America	Venezuela	2016
567.BOL	HP24	MW680460	S. stercoralis	Human	America	Bolivia	2016
570.PRY	HP93	MW680461	S. stercoralis	Human	America	Paraguay	2016
571.AR-S	HP24	MW680462	S. stercoralis	Human	America	Argentina	2016
58.PRY	HP93	MW680463	S. stercoralis	Human	America	Paraguay	2010
592.AR-T	HP158	MW680464	S. stercoralis	Human	America	Argentina	2017
6.AR-N	HP24	MW680465	S. stercoralis	Human	America	Argentina	2007
608.PRY	HP93	MW680466	S. stercoralis	Human	America	Paraguay	2017
96.AR-W	HP24	MW680467	S. stercoralis	Human	America	Argentina	2010
BR.AR-T	HP93	MW680468	S. stercoralis	Human	America	Argentina	2018
9.AR-W	HP93	MW680469	S. stercoralis	Human	America	Argentina	2008
526.AR-N	HP24	MW680470	S. stercoralis	Human	America	Argentina	2016
247.A.AR-T	HP93	MW680471	S. stercoralis	Human	America	Argentina	2011
247.B.AR-T	HP159	MW680472	S. stercoralis	Human	America	Argentina	2011
PZ.AR-Y	HP160	MW680473	S. stercoralis	Human	America	Argentina	2019
525.PRY	HP93	MW680474	S. stercoralis	Human	America	Paraguay	2016
SZ.AR-P	HP24	MW680475	S. stercoralis	Human	America	Argentina	2019
AV.AR-T	HP24	MW680476	S. stercoralis	Human	America	Argentina	2019
cd2	HP24	MN509454	S. stercoralis	Dog	Asia	Thailand	ND
cd4	HP24	MN509454	S. stercoralis	Dog	Asia	Thailand	ND
cd5	HP24	MN509454	S. stercoralis	Dog	Asia	Thailand	ND
cd6	HP24	MN509454	S. stercoralis	Dog	Asia	Thailand	ND
B17	HP24	MN509456	S. stercoralis	Human	Asia	Thailand	ND
B20	HP24	MN509456	S. stercoralis	Human	Asia	Thailand	ND
D96	HP24	MN509456	S. stercoralis	Human	Asia	Thailand	ND
D103	HP24	MN509456	S. stercoralis	Human	Asia	Thailand	ND
T10	HP24	MN509456	S. stercoralis	Human	Asia	Thailand	ND
T49	HP24	MN509456	S. stercoralis	Human	Asia	Thailand	ND
T54	HP24	MN509456	S. stercoralis	Human	Asia	Thailand	ND
T55	HP24	MN509456	S. stercoralis	Human	Asia	Thailand	ND
cd7	HP27	MN509455	S. stercoralis	Dog	Asia	Thailand	ND
D4	HP27	MN509457	S. stercoralis	Human	Asia	Thailand	ND
B48	HP25	MN509458	S. stercoralis	Human	Asia	Thailand	ND
B50	HP25	MN509458	S. stercoralis	Human	Asia	Thailand	ND
B72	HP25	MN509458	S. stercoralis	Human	Asia	Thailand	ND
D2	HP25	MN509458	S. stercoralis	Human	Asia	Thailand	ND
D8	HP25	MN509458	S. stercoralis	Human	Asia	Thailand	ND
D10	HP25	MN509458	S. stercoralis	Human	Asia	Thailand	ND
D104	HP166	MN509459	S. stercoralis	Human	Asia	Thailand	ND
D116	HP167	MN509460	S. stercoralis	Human	Asia	Thailand	ND
B15	HP167	MN509460	S. stercoralis	Human	Asia	Thailand	ND
B22	HP33	MN509461	S. stercoralis	Human	Asia	Thailand	ND
B60	HP33	MN509461	S. stercoralis	Human	Asia	Thailand	ND
B61	HP33	MN509461	S. stercoralis	Human	Asia	Thailand	ND
B29	HP168	MN509462	S. stercoralis	Human	Asia	Thailand	ND
B49	HP168	MN509463	S. stercoralis	Human	Asia	Thailand	ND
S9_1	HP27	MN872003	S. stercoralis	Human	Asia	Thailand	2019
S9_15	HP35	MN872008	S. stercoralis	Human	Asia	Thailand	2019
S10_1	HP24	MN872010	S. stercoralis	Human	Asia	Thailand	2019
S12_1	HP24	MN872026	S. stercoralis	Human	Asia	Thailand	2019
S12_2	HP49	MN872027	S. stercoralis	Human	Asia	Thailand	2019
S12_9	HP25	MN872034	S. stercoralis	Human	Asia	Thailand	2019
S13_1	HP169	MN872041	S. stercoralis	Human	Asia	Thailand	2019
S13_3	HP26	MN872043	S. stercoralis	Human	Asia	Thailand	2019
S14_2	HP170	MN872056	S. stercoralis	Human	Asia	Thailand	2018
S16_2	HP25	MN872077	S. stercoralis	Human	Asia	Thailand	2018
S17_1	HP170	MN872089	S. stercoralis	Human	Asia	Thailand	2018
S19_1	HP24	MN872103	S. stercoralis	Human	Asia	Thailand	2018
S20_1	HP23	MN872119	S. stercoralis	Human	Asia	Thailand	2018
S21_1	HP171	MN872135	S. stercoralis	Human	Asia	Thailand	2018
S22_1	HP51	MN872149	S. stercoralis	Human	Asia	Thailand	2018
S23_1	HP26	MN872161	S. stercoralis	Human	Asia	Thailand	2018
S24_1	HP24	MN872173	S. stercoralis	Human	Asia	Thailand	2018
S24_2	HP25	MN872174	S. stercoralis	Human	Asia	Thailand	2018
S25_1	HP26	MN872187	S. stercoralis	Human	Asia	Thailand	2018
S25_15	HP25	MN872201	S. stercoralis	Human	Asia	Thailand	2018
S27_1	HP26	MN872203	S. stercoralis	Human	Asia	Thailand	2018
S27_4	HP25	MN872204	S. stercoralis	Human	Asia	Thailand	2018
S28_1	HP25	MN872216	S. stercoralis	Human	Asia	Thailand	2018
M3141	HP25	ON954824	S. stercoralis	Human	Asia	Thailand	ND
M3024	HP25	ON954823	S. stercoralis	Human	Asia	Myanmar	ND
L17	HP24	ON954821	S. stercoralis	Human	Asia	Thailand	ND
C159	HP24	ON954819	S. stercoralis	Human	Asia	Thailand	ND
C158	HP75	ON954818	S. stercoralis	Human	Asia	Thailand	ND
C154	HP26	ON954817	S. stercoralis	Human	Asia	Thailand	ND
Austria_1	HP16	OM429360	S. stercoralis	Dog	Europe	Austria	ND
ID10P	HP88	OM392051	S. stercoralis	NH primate	ND	ND	ND
ID1P	HP172	OM392050	S. stercoralis	NH primate	ND	ND	ND
KS1	HP173	MT932865	S. stercoralis	Human	Asia	Korea	2019
D024_2	HP61	LC533830	S. stercoralis	Dog	Asia	ND	ND
HTB177_4	HP24	LC533902	S. stercoralis	Human	Asia	Myanmar	ND
P11_8	HP174	LC533903	S. stercoralis	Human	America	Peru	ND
PBZ (this study)	HP20	OQ921397	S. stercoralis	Dog	America	Argentina	2022

## Sheet: solo Ss
Strain	Haplotype	ACCN	species	Host	Origin (Continent)	Origin (Country)	Year	rel
PV001	HP16	NC_028624	S. stercoralis	Dog	America	USA	ND
HumTanz-1	HP17	AB526297	S. stercoralis	Human	Africa	Tanzania	2008
ChimpTanzCE-2	HP18	AB526305	S. stercoralis	NH primate	Africa	Tanzania	2008
ChimpJPCaptive-1	HP19	AB526304	S. stercoralis	NH primate	Asia	Japan	2007
DogJP-2	HP20	AB526303	S. stercoralis	Dog	Asia	Japan	2007
DogJP-1	HP20	AB526302	S. stercoralis	Dog	Asia	Japan	2007
HumJPHamamatsu-1	HP21	AB526301	S. stercoralis	Human	Asia	Japan	2005
HumJPOkinawa-1	HP22	AB526299	S. stercoralis	Human	Asia	Japan	2004
HumJPTokyo-1	HP23	AB526298	S. stercoralis	Human	Asia	Japan	2004
SsLS2	HP24	KU962166	S. stercoralis	Human	Asia	Laos	ND
SsLS11	HP25	KU962167	S. stercoralis	Human	Asia	Laos	ND
SsLS27	HP26	KU962168	S. stercoralis	Human	Asia	Laos	ND
SsLS28	HP26	KU962169	S. stercoralis	Human	Asia	Laos	ND
SsLS29	HP27	KU962170	S. stercoralis	Human	Asia	Laos	ND
SsLS62	HP28	KU962172	S. stercoralis	Human	Asia	Laos	ND
SsLS64	HP23	KU962173	S. stercoralis	Human	Asia	Laos	ND
SsLS76	HP24	KU962174	S. stercoralis	Human	Asia	Laos	ND
SsLS87	HP29	KU962175	S. stercoralis	Human	Asia	Laos	ND
SsLS91	HP24	KU962176	S. stercoralis	Human	Asia	Laos	ND
SsLS103	HP24	KU962177	S. stercoralis	Human	Asia	Laos	ND
SsLS104	HP30	KU962178	S. stercoralis	Human	Asia	Laos	ND
SsLN1	HP24	KU962157	S. stercoralis	Human	Asia	Laos	ND
SsLN10	HP31	KU962158	S. stercoralis	Human	Asia	Laos	ND
SsLN12	HP25	KU962159	S. stercoralis	Human	Asia	Laos	ND
SsLN21	HP24	KU962160	S. stercoralis	Human	Asia	Laos	ND
SsLN24	HP32	KU962161	S. stercoralis	Human	Asia	Laos	ND
SsLN33	HP25	KU962162	S. stercoralis	Human	Asia	Laos	ND
SsLN39	HP33	KU962163	S. stercoralis	Human	Asia	Laos	ND
SsLN67	HP24	KU962164	S. stercoralis	Human	Asia	Laos	ND
SsLN111	HP24	KU962165	S. stercoralis	Human	Asia	Laos	ND
SsLCE	HP24	KU962148	S. stercoralis	Human	Asia	Laos	ND
SsLCF	HP24	KU962149	S. stercoralis	Human	Asia	Laos	ND
SsLCH	HP25	KU962150	S. stercoralis	Human	Asia	Laos	ND
SsLCI	HP24	KU962151	S. stercoralis	Human	Asia	Laos	ND
SsLCk	HP25	KU962153	S. stercoralis	Human	Asia	Laos	ND
SsLCM	HP24	KU962154	S. stercoralis	Human	Asia	Laos	ND
SsLCO	HP34	KU962155	S. stercoralis	Human	Asia	Laos	ND
SsLCP	HP35	KU962156	S. stercoralis	Human	Asia	Laos	ND
SsLC17	HP36	KU962139	S. stercoralis	Human	Asia	Laos	ND
SsLC32	HP24	KU962140	S. stercoralis	Human	Asia	Laos	ND
SsLC35	HP37	KU962141	S. stercoralis	Human	Asia	Laos	ND
SsLC58	HP38	KU962143	S. stercoralis	Human	Asia	Laos	ND
SsLC79	HP39	KU962144	S. stercoralis	Human	Asia	Laos	ND
SsLC81	HP25	KU962145	S. stercoralis	Human	Asia	Laos	ND
SsLC91	HP25	KU962146	S. stercoralis	Human	Asia	Laos	ND
SsLC113	HP24	KU962147	S. stercoralis	Human	Asia	Laos	ND
3EStr6	HP40	LC085500	S. stercoralis	Human	Africa	Central African Republic	2010
4AStr4	HP41	LC085498	S. stercoralis	Human	Africa	Central African Republic	2011
3EStr4	HP40	LC085499	S. stercoralis	Human	Africa	Central African Republic	2010
BAS019_1	HP42	LC179022	S. stercoralis	Dog	Asia	Myanmar	ND
FUK001_1	HP43	LC179023	S. stercoralis	Dog	Asia	Japan	ND
FUK001_4	HP43	LC179024	S. stercoralis	Dog	Asia	Japan	ND
FUK001_7	HP43	LC179025	S. stercoralis	Dog	Asia	Japan	ND
HKD001_2	HP38	LC179026	S. stercoralis	Human	Asia	Japan	ND
HKD001_5	HP38	LC179027	S. stercoralis	Human	Asia	Japan	ND
HKD001_7	HP38	LC179028	S. stercoralis	Human	Asia	Japan	ND
HTB005_2	HP24	LC179029	S. stercoralis	Human	Asia	Myanmar	ND
HTB005_3	HP25	LC179030	S. stercoralis	Human	Asia	Myanmar	ND
HTB005_5	HP24	LC179031	S. stercoralis	Human	Asia	Myanmar	ND
HTB005_6	HP25	LC179032	S. stercoralis	Human	Asia	Myanmar	ND
HTB005_7	HP25	LC179033	S. stercoralis	Human	Asia	Myanmar	ND
HTB005_8	HP25	LC179034	S. stercoralis	Human	Asia	Myanmar	ND
HTB010_1	HP44	LC179035	S. stercoralis	Human	Asia	Myanmar	ND
HTB010_2	HP44	LC179036	S. stercoralis	Human	Asia	Myanmar	ND
HTB010_3	HP44	LC179037	S. stercoralis	Human	Asia	Myanmar	ND
HTB010_5	HP44	LC179038	S. stercoralis	Human	Asia	Myanmar	ND
HTB010_6	HP44	LC179039	S. stercoralis	Human	Asia	Myanmar	ND
HTB010_7	HP44	LC179040	S. stercoralis	Human	Asia	Myanmar	ND
HTB010_8	HP44	LC179041	S. stercoralis	Human	Asia	Myanmar	ND
HTB011_3	HP45	LC179042	S. stercoralis	Human	Asia	Myanmar	ND
HTB011_4	HP45	LC179043	S. stercoralis	Human	Asia	Myanmar	ND
HTB011_5	HP45	LC179044	S. stercoralis	Human	Asia	Myanmar	ND
HTB011_7	HP45	LC179045	S. stercoralis	Human	Asia	Myanmar	ND
HTB011_8	HP45	LC179046	S. stercoralis	Human	Asia	Myanmar	ND
HTB014_1	HP46	LC179047	S. stercoralis	Human	Asia	Myanmar	ND
HTB014_2	HP46	LC179048	S. stercoralis	Human	Asia	Myanmar	ND
HTB014_3	HP46	LC179049	S. stercoralis	Human	Asia	Myanmar	ND
HTB014_4	HP46	LC179050	S. stercoralis	Human	Asia	Myanmar	ND
HTB014_5	HP46	LC179051	S. stercoralis	Human	Asia	Myanmar	ND
HTB014_6	HP46	LC179052	S. stercoralis	Human	Asia	Myanmar	ND
HTB014_7	HP46	LC179053	S. stercoralis	Human	Asia	Myanmar	ND
HTB014_8	HP46	LC179054	S. stercoralis	Human	Asia	Myanmar	ND
HTB023_3	HP24	LC179055	S. stercoralis	Human	Asia	Myanmar	ND
HTB023_4	HP24	LC179056	S. stercoralis	Human	Asia	Myanmar	ND
HTB023_5	HP24	LC179057	S. stercoralis	Human	Asia	Myanmar	ND
HTB023_6	HP24	LC179058	S. stercoralis	Human	Asia	Myanmar	ND
HTB023_7	HP24	LC179059	S. stercoralis	Human	Asia	Myanmar	ND
HTB023_8	HP24	LC179060	S. stercoralis	Human	Asia	Myanmar	ND
HTB027_3	HP24	LC179061	S. stercoralis	Human	Asia	Myanmar	ND
HTB027_5	HP24	LC179062	S. stercoralis	Human	Asia	Myanmar	ND
HTB028_2	HP47	LC179063	S. stercoralis	Human	Asia	Myanmar	ND
HTB028_3	HP47	LC179064	S. stercoralis	Human	Asia	Myanmar	ND
HTB028_4	HP47	LC179065	S. stercoralis	Human	Asia	Myanmar	ND
HTB028_5	HP47	LC179066	S. stercoralis	Human	Asia	Myanmar	ND
HTB028_6	HP24	LC179067	S. stercoralis	Human	Asia	Myanmar	ND
HTB028_7	HP47	LC179068	S. stercoralis	Human	Asia	Myanmar	ND
HTB043_1	HP48	LC179069	S. stercoralis	Human	Asia	Myanmar	ND
HTB043_2	HP24	LC179070	S. stercoralis	Human	Asia	Myanmar	ND
HTB043_4	HP48	LC179071	S. stercoralis	Human	Asia	Myanmar	ND
HTB043_5	HP48	LC179072	S. stercoralis	Human	Asia	Myanmar	ND
HTB043_7	HP48	LC179073	S. stercoralis	Human	Asia	Myanmar	ND
HTB043_8	HP48	LC179074	S. stercoralis	Human	Asia	Myanmar	ND
HTB046_1	HP32	LC179075	S. stercoralis	Human	Asia	Myanmar	ND
HTB046_2	HP32	LC179076	S. stercoralis	Human	Asia	Myanmar	ND
HTB046_3	HP32	LC179077	S. stercoralis	Human	Asia	Myanmar	ND
HTB046_4	HP49	LC179078	S. stercoralis	Human	Asia	Myanmar	ND
HTB046_5	HP32	LC179079	S. stercoralis	Human	Asia	Myanmar	ND
HTB046_6	HP49	LC179080	S. stercoralis	Human	Asia	Myanmar	ND
HTB046_7	HP32	LC179081	S. stercoralis	Human	Asia	Myanmar	ND
HTB046_8	HP32	LC179082	S. stercoralis	Human	Asia	Myanmar	ND
HTB064_3	HP24	LC179083	S. stercoralis	Human	Asia	Myanmar	ND
HTB064_8	HP24	LC179084	S. stercoralis	Human	Asia	Myanmar	ND
HTB065_1	HP24	LC179085	S. stercoralis	Human	Asia	Myanmar	ND
HTB065_2	HP24	LC179086	S. stercoralis	Human	Asia	Myanmar	ND
HTB065_3	HP24	LC179087	S. stercoralis	Human	Asia	Myanmar	ND
HTB065_4	HP24	LC179088	S. stercoralis	Human	Asia	Myanmar	ND
HTB065_7	HP24	LC179089	S. stercoralis	Human	Asia	Myanmar	ND
HTB080_1	HP50	LC179090	S. stercoralis	Human	Asia	Myanmar	ND
HTB080_2	HP50	LC179091	S. stercoralis	Human	Asia	Myanmar	ND
HTB080_4	HP50	LC179092	S. stercoralis	Human	Asia	Myanmar	ND
HTB080_5	HP50	LC179093	S. stercoralis	Human	Asia	Myanmar	ND
HTB080_7	HP50	LC179094	S. stercoralis	Human	Asia	Myanmar	ND
HTB080_8	HP50	LC179095	S. stercoralis	Human	Asia	Myanmar	ND
HTB094_1	HP24	LC179096	S. stercoralis	Human	Asia	Myanmar	ND
HTB094_2	HP24	LC179097	S. stercoralis	Human	Asia	Myanmar	ND
HTB094_3	HP24	LC179098	S. stercoralis	Human	Asia	Myanmar	ND
HTB094_5	HP24	LC179099	S. stercoralis	Human	Asia	Myanmar	ND
HTB111_5	HP23	LC179100	S. stercoralis	Human	Asia	Myanmar	ND
HTB111_7	HP23	LC179101	S. stercoralis	Human	Asia	Myanmar	ND
HTB122_4	HP47	LC179102	S. stercoralis	Human	Asia	Myanmar	ND
HTB122_7	HP47	LC179103	S. stercoralis	Human	Asia	Myanmar	ND
HTB122_8	HP47	LC179104	S. stercoralis	Human	Asia	Myanmar	ND
HTB137_1	HP24	LC179105	S. stercoralis	Human	Asia	Myanmar	ND
HTB137_2	HP24	LC179106	S. stercoralis	Human	Asia	Myanmar	ND
HTB137_3	HP24	LC179107	S. stercoralis	Human	Asia	Myanmar	ND
HTB137_4	HP24	LC179108	S. stercoralis	Human	Asia	Myanmar	ND
HTB137_5	HP24	LC179109	S. stercoralis	Human	Asia	Myanmar	ND
HTB137_7	HP24	LC179110	S. stercoralis	Human	Asia	Myanmar	ND
HTB137_8	HP24	LC179111	S. stercoralis	Human	Asia	Myanmar	ND
HTB138_3	HP24	LC179112	S. stercoralis	Human	Asia	Myanmar	ND
HTB138_4	HP24	LC179113	S. stercoralis	Human	Asia	Myanmar	ND
HTB148_1	HP24	LC179114	S. stercoralis	Human	Asia	Myanmar	ND
HTB148_3	HP24	LC179115	S. stercoralis	Human	Asia	Myanmar	ND
HTB148_4	HP24	LC179116	S. stercoralis	Human	Asia	Myanmar	ND
HTB148_5	HP24	LC179117	S. stercoralis	Human	Asia	Myanmar	ND
HTB148_6	HP24	LC179118	S. stercoralis	Human	Asia	Myanmar	ND
HTB148_7	HP24	LC179119	S. stercoralis	Human	Asia	Myanmar	ND
HTB148_8	HP24	LC179120	S. stercoralis	Human	Asia	Myanmar	ND
HTB152_1	HP24	LC179121	S. stercoralis	Human	Asia	Myanmar	ND
HTB152_2	HP24	LC179122	S. stercoralis	Human	Asia	Myanmar	ND
HTB152_4	HP24	LC179123	S. stercoralis	Human	Asia	Myanmar	ND
HTB152_5	HP24	LC179124	S. stercoralis	Human	Asia	Myanmar	ND
HTB152_7	HP23	LC179125	S. stercoralis	Human	Asia	Myanmar	ND
HTB152_8	HP24	LC179126	S. stercoralis	Human	Asia	Myanmar	ND
HTB157_1	HP49	LC179127	S. stercoralis	Human	Asia	Myanmar	ND
HTB157_2	HP49	LC179128	S. stercoralis	Human	Asia	Myanmar	ND
HTB157_4	HP49	LC179129	S. stercoralis	Human	Asia	Myanmar	ND
HTB157_5	HP49	LC179130	S. stercoralis	Human	Asia	Myanmar	ND
HTB157_6	HP49	LC179131	S. stercoralis	Human	Asia	Myanmar	ND
HTB157_7	HP49	LC179132	S. stercoralis	Human	Asia	Myanmar	ND
HTB169_1	HP25	LC179133	S. stercoralis	Human	Asia	Myanmar	ND
HTB169_2	HP25	LC179134	S. stercoralis	Human	Asia	Myanmar	ND
HTB169_3	HP25	LC179135	S. stercoralis	Human	Asia	Myanmar	ND
HTB169_4	HP25	LC179136	S. stercoralis	Human	Asia	Myanmar	ND
HTB169_6	HP25	LC179137	S. stercoralis	Human	Asia	Myanmar	ND
HTB176_1	HP24	LC179138	S. stercoralis	Human	Asia	Myanmar	ND
HTB177_1	HP24	LC179139	S. stercoralis	Human	Asia	Myanmar	ND
HTB177_2	HP24	LC179140	S. stercoralis	Human	Asia	Myanmar	ND
HTB177_6	HP24	LC179141	S. stercoralis	Human	Asia	Myanmar	ND
HTB177_7	HP24	LC179142	S. stercoralis	Human	Asia	Myanmar	ND
HTB177_8	HP24	LC179143	S. stercoralis	Human	Asia	Myanmar	ND
HTB180_2	HP23	LC179144	S. stercoralis	Human	Asia	Myanmar	ND
HTB180_3	HP24	LC179145	S. stercoralis	Human	Asia	Myanmar	ND
HTB180_5	HP24	LC179146	S. stercoralis	Human	Asia	Myanmar	ND
HTB180_8	HP24	LC179147	S. stercoralis	Human	Asia	Myanmar	ND
KGS001_13	HP23	LC179148	S. stercoralis	Human	Asia	Japan	ND
KGS001_14	HP23	LC179149	S. stercoralis	Human	Asia	Japan	ND
KGS001_15	HP23	LC179150	S. stercoralis	Human	Asia	Japan	ND
KGS001_16	HP23	LC179151	S. stercoralis	Human	Asia	Japan	ND
KGS001_17	HP23	LC179152	S. stercoralis	Human	Asia	Japan	ND
KGS001_18	HP23	LC179153	S. stercoralis	Human	Asia	Japan	ND
KGS001_19	HP23	LC179154	S. stercoralis	Human	Asia	Japan	ND
KYT001_01	HP20	LC179155	S. stercoralis	Dog	Asia	Japan	ND
KYT001_02	HP20	LC179156	S. stercoralis	Dog	Asia	Japan	ND
KYT001_03	HP20	LC179157	S. stercoralis	Dog	Asia	Japan	ND
KYT001_04	HP20	LC179158	S. stercoralis	Dog	Asia	Japan	ND
KYT001_07	HP20	LC179159	S. stercoralis	Dog	Asia	Japan	ND
KYT001_08	HP20	LC179160	S. stercoralis	Dog	Asia	Japan	ND
KYT001_09	HP20	LC179161	S. stercoralis	Dog	Asia	Japan	ND
KYT001_10	HP20	LC179162	S. stercoralis	Dog	Asia	Japan	ND
KYT001_11	HP20	LC179163	S. stercoralis	Dog	Asia	Japan	ND
KYT001_12	HP20	LC179164	S. stercoralis	Dog	Asia	Japan	ND
KYT001_13	HP20	LC179165	S. stercoralis	Dog	Asia	Japan	ND
MGD026_1	HP23	LC179166	S. stercoralis	Human	Asia	Myanmar	ND
MGD026_3	HP23	LC179167	S. stercoralis	Human	Asia	Myanmar	ND
MGD026_5	HP23	LC179168	S. stercoralis	Human	Asia	Myanmar	ND
MGD026_6	HP23	LC179169	S. stercoralis	Human	Asia	Myanmar	ND
MGD032_1	HP23	LC179170	S. stercoralis	Human	Asia	Myanmar	ND
MGD032_2	HP23	LC179171	S. stercoralis	Human	Asia	Myanmar	ND
MGD032_3	HP23	LC179172	S. stercoralis	Human	Asia	Myanmar	ND
MGD032_4	HP23	LC179173	S. stercoralis	Human	Asia	Myanmar	ND
MGD032_5	HP23	LC179174	S. stercoralis	Human	Asia	Myanmar	ND
MGD032_6	HP23	LC179175	S. stercoralis	Human	Asia	Myanmar	ND
MGD032_8	HP23	LC179176	S. stercoralis	Human	Asia	Myanmar	ND
MGD053_1	HP49	LC179177	S. stercoralis	Human	Asia	Myanmar	ND
MGD053_4	HP25	LC179178	S. stercoralis	Human	Asia	Myanmar	ND
MGD053_5	HP49	LC179179	S. stercoralis	Human	Asia	Myanmar	ND
MGD053_6	HP49	LC179180	S. stercoralis	Human	Asia	Myanmar	ND
MGD053_8	HP49	LC179181	S. stercoralis	Human	Asia	Myanmar	ND
MGD062_1	HP25	LC179182	S. stercoralis	Human	Asia	Myanmar	ND
MGD062_2	HP25	LC179183	S. stercoralis	Human	Asia	Myanmar	ND
MGD062_3	HP25	LC179184	S. stercoralis	Human	Asia	Myanmar	ND
MGD062_5	HP25	LC179185	S. stercoralis	Human	Asia	Myanmar	ND
MGD062_6	HP25	LC179186	S. stercoralis	Human	Asia	Myanmar	ND
MGD062_7	HP25	LC179187	S. stercoralis	Human	Asia	Myanmar	ND
MGD062_8	HP25	LC179188	S. stercoralis	Human	Asia	Myanmar	ND
MGD103_2	HP23	LC179189	S. stercoralis	Human	Asia	Myanmar	ND
MGD103_3	HP23	LC179190	S. stercoralis	Human	Asia	Myanmar	ND
MGD103_6	HP23	LC179191	S. stercoralis	Human	Asia	Myanmar	ND
MGD103_7	HP23	LC179192	S. stercoralis	Human	Asia	Myanmar	ND
MGD103_8	HP23	LC179193	S. stercoralis	Human	Asia	Myanmar	ND
MGD118_1	HP23	LC179194	S. stercoralis	Human	Asia	Myanmar	ND
MGD118_2	HP23	LC179195	S. stercoralis	Human	Asia	Myanmar	ND
MGD118_3	HP23	LC179196	S. stercoralis	Human	Asia	Myanmar	ND
MGD118_5	HP23	LC179197	S. stercoralis	Human	Asia	Myanmar	ND
MGD118_6	HP23	LC179198	S. stercoralis	Human	Asia	Myanmar	ND
MGD118_7	HP23	LC179199	S. stercoralis	Human	Asia	Myanmar	ND
MGD118_8	HP23	LC179200	S. stercoralis	Human	Asia	Myanmar	ND
MGD120_1	HP23	LC179201	S. stercoralis	Human	Asia	Myanmar	ND
MGD120_3	HP23	LC179202	S. stercoralis	Human	Asia	Myanmar	ND
MGD120_4	HP23	LC179203	S. stercoralis	Human	Asia	Myanmar	ND
MGD120_5	HP23	LC179204	S. stercoralis	Human	Asia	Myanmar	ND
MGD120_8	HP23	LC179205	S. stercoralis	Human	Asia	Myanmar	ND
MGD165_4	HP24	LC179206	S. stercoralis	Human	Asia	Myanmar	ND
MGD165_5	HP24	LC179207	S. stercoralis	Human	Asia	Myanmar	ND
MGD165_6	HP24	LC179208	S. stercoralis	Human	Asia	Myanmar	ND
MGD167_1	HP51	LC179209	S. stercoralis	Human	Asia	Myanmar	ND
MGD167_2	HP24	LC179210	S. stercoralis	Human	Asia	Myanmar	ND
MGD167_3	HP47	LC179211	S. stercoralis	Human	Asia	Myanmar	ND
MGD190_1	HP24	LC179212	S. stercoralis	Human	Asia	Myanmar	ND
MGD190_2	HP24	LC179213	S. stercoralis	Human	Asia	Myanmar	ND
MGD190_4	HP24	LC179214	S. stercoralis	Human	Asia	Myanmar	ND
MGD190_5	HP24	LC179215	S. stercoralis	Human	Asia	Myanmar	ND
MGD190_6	HP24	LC179216	S. stercoralis	Human	Asia	Myanmar	ND
MGD190_7	HP24	LC179217	S. stercoralis	Human	Asia	Myanmar	ND
MGD191_2	HP25	LC179218	S. stercoralis	Human	Asia	Myanmar	ND
MGD191_3	HP25	LC179219	S. stercoralis	Human	Asia	Myanmar	ND
MGD221_4	HP25	LC179220	S. stercoralis	Human	Asia	Myanmar	ND
MGD221_5	HP25	LC179221	S. stercoralis	Human	Asia	Myanmar	ND
MGD221_7	HP25	LC179222	S. stercoralis	Human	Asia	Myanmar	ND
MGD221_8	HP25	LC179223	S. stercoralis	Human	Asia	Myanmar	ND
MGD233_1	HP24	LC179224	S. stercoralis	Human	Asia	Myanmar	ND
MGD233_7	HP24	LC179225	S. stercoralis	Human	Asia	Myanmar	ND
MIE001_3	HP43	LC179226	S. stercoralis	Dog	Asia	Japan	ND
MIE001_4	HP43	LC179227	S. stercoralis	Dog	Asia	Japan	ND
MIE001_6	HP43	LC179228	S. stercoralis	Dog	Asia	Japan	ND
MIE001_7	HP43	LC179229	S. stercoralis	Dog	Asia	Japan	ND
MIE001_8	HP43	LC179230	S. stercoralis	Dog	Asia	Japan	ND
MYZ001_1	HP23	LC179231	S. stercoralis	Human	Asia	Japan	ND
MYZ001_3	HP23	LC179232	S. stercoralis	Human	Asia	Japan	ND
MYZ001_6	HP23	LC179233	S. stercoralis	Human	Asia	Japan	ND
MYZ001_7	HP23	LC179234	S. stercoralis	Human	Asia	Japan	ND
MYZ001_8	HP23	LC179235	S. stercoralis	Human	Asia	Japan	ND
NDA003_1	HP52	LC179236	S. stercoralis	Dog	Asia	Myanmar	ND
NDA009_1	HP53	LC179237	S. stercoralis	Dog	Asia	Myanmar	ND
NDA009_2	HP54	LC179238	S. stercoralis	Dog	Asia	Myanmar	ND
NDA009_3	HP55	LC179239	S. stercoralis	Dog	Asia	Myanmar	ND
NDA009_4	HP42	LC179240	S. stercoralis	Dog	Asia	Myanmar	ND
NDA021_1	HP54	LC179241	S. stercoralis	Dog	Asia	Myanmar	ND
NDA021_6	HP55	LC179242	S. stercoralis	Dog	Asia	Myanmar	ND
NDA021_8	HP52	LC179243	S. stercoralis	Dog	Asia	Myanmar	ND
NGN001_05	HP16	LC179244	S. stercoralis	Dog	Asia	Japan	ND
NGN001_08	HP16	LC179245	S. stercoralis	Dog	Asia	Japan	ND
NGN001_09	HP16	LC179246	S. stercoralis	Dog	Asia	Japan	ND
NGN001_10	HP16	LC179247	S. stercoralis	Dog	Asia	Japan	ND
NGN001_12	HP16	LC179248	S. stercoralis	Dog	Asia	Japan	ND
NGN001_13	HP16	LC179249	S. stercoralis	Dog	Asia	Japan	ND
NGN001_14	HP16	LC179250	S. stercoralis	Dog	Asia	Japan	ND
NGN001_15	HP16	LC179251	S. stercoralis	Dog	Asia	Japan	ND
NGN001_4	HP16	LC179252	S. stercoralis	Dog	Asia	Japan	ND
NGN001_8	HP16	LC179253	S. stercoralis	Dog	Asia	Japan	ND
PSU016_1	HP26	LC179254	S. stercoralis	Human	Asia	Thailand	ND
PSU016_2	HP26	LC179255	S. stercoralis	Human	Asia	Thailand	ND
PSU016_3	HP26	LC179256	S. stercoralis	Human	Asia	Thailand	ND
PSU016_4	HP26	LC179257	S. stercoralis	Human	Asia	Thailand	ND
PSU016_5	HP26	LC179258	S. stercoralis	Human	Asia	Thailand	ND
PSU016_6	HP26	LC179259	S. stercoralis	Human	Asia	Thailand	ND
PSU016_7	HP26	LC179260	S. stercoralis	Human	Asia	Thailand	ND
PSU018_2	HP25	LC179261	S. stercoralis	Human	Asia	Thailand	ND
PSU018_3	HP25	LC179262	S. stercoralis	Human	Asia	Thailand	ND
PSU018_4	HP25	LC179263	S. stercoralis	Human	Asia	Thailand	ND
PSU018_5	HP25	LC179264	S. stercoralis	Human	Asia	Thailand	ND
PSU018_6	HP25	LC179265	S. stercoralis	Human	Asia	Thailand	ND
PSU018_7	HP25	LC179266	S. stercoralis	Human	Asia	Thailand	ND
PSU018_8	HP25	LC179267	S. stercoralis	Human	Asia	Thailand	ND
PSU026_1	HP56	LC179268	S. stercoralis	Human	Asia	Thailand	ND
PSU026_2	HP56	LC179269	S. stercoralis	Human	Asia	Thailand	ND
PSU026_4	HP56	LC179270	S. stercoralis	Human	Asia	Thailand	ND
PSU026_5	HP56	LC179271	S. stercoralis	Human	Asia	Thailand	ND
PSU026_6	HP56	LC179272	S. stercoralis	Human	Asia	Thailand	ND
PSU027_1	HP57	LC179273	S. stercoralis	Human	Asia	Thailand	ND
PSU027_2	HP57	LC179274	S. stercoralis	Human	Asia	Thailand	ND
PSU027_3	HP57	LC179275	S. stercoralis	Human	Asia	Thailand	ND
PSU027_4	HP57	LC179276	S. stercoralis	Human	Asia	Thailand	ND
PSU027_5	HP57	LC179277	S. stercoralis	Human	Asia	Thailand	ND
PSU027_6	HP57	LC179278	S. stercoralis	Human	Asia	Thailand	ND
PSU027_7	HP57	LC179279	S. stercoralis	Human	Asia	Thailand	ND
PSU027_8	HP57	LC179280	S. stercoralis	Human	Asia	Thailand	ND
PSU030_8	HP16	LC179281	S. stercoralis	Human	Asia	Thailand	ND
PSU031_1	HP25	LC179282	S. stercoralis	Human	Asia	Thailand	ND
PSU031_2	HP25	LC179283	S. stercoralis	Human	Asia	Thailand	ND
PSU031_3	HP25	LC179284	S. stercoralis	Human	Asia	Thailand	ND
PSU031_4	HP25	LC179285	S. stercoralis	Human	Asia	Thailand	ND
PSU031_5	HP25	LC179286	S. stercoralis	Human	Asia	Thailand	ND
PSU031_6	HP25	LC179287	S. stercoralis	Human	Asia	Thailand	ND
PSU032_1	HP47	LC179288	S. stercoralis	Human	Asia	Thailand	ND
PSU032_2	HP47	LC179289	S. stercoralis	Human	Asia	Thailand	ND
PSU032_3	HP47	LC179290	S. stercoralis	Human	Asia	Thailand	ND
PSU032_4	HP47	LC179291	S. stercoralis	Human	Asia	Thailand	ND
PSU032_5	HP47	LC179292	S. stercoralis	Human	Asia	Thailand	ND
PSU032_6	HP47	LC179293	S. stercoralis	Human	Asia	Thailand	ND
PSU032_7	HP47	LC179294	S. stercoralis	Human	Asia	Thailand	ND
PSU032_8	HP47	LC179295	S. stercoralis	Human	Asia	Thailand	ND
PSU033_01	HP58	LC179296	S. stercoralis	Human	Asia	Thailand	ND
PSU033_02	HP58	LC179297	S. stercoralis	Human	Asia	Thailand	ND
PSU033_04	HP58	LC179298	S. stercoralis	Human	Asia	Thailand	ND
PSU033_05	HP58	LC179299	S. stercoralis	Human	Asia	Thailand	ND
PSU033_06	HP58	LC179300	S. stercoralis	Human	Asia	Thailand	ND
PSU033_10	HP58	LC179301	S. stercoralis	Human	Asia	Thailand	ND
PSU033_11	HP58	LC179302	S. stercoralis	Human	Asia	Thailand	ND
PSU033_13	HP58	LC179303	S. stercoralis	Human	Asia	Thailand	ND
PSU034_3	HP59	LC179304	S. stercoralis	Human	Asia	Thailand	ND
PSU034_4	HP59	LC179305	S. stercoralis	Human	Asia	Thailand	ND
PSU034_8	HP59	LC179306	S. stercoralis	Human	Asia	Thailand	ND
PSU035_1	HP25	LC179307	S. stercoralis	Human	Asia	Thailand	ND
PSU035_2	HP25	LC179308	S. stercoralis	Human	Asia	Thailand	ND
PSU035_3	HP25	LC179309	S. stercoralis	Human	Asia	Thailand	ND
PSU035_4	HP25	LC179310	S. stercoralis	Human	Asia	Thailand	ND
PSU035_5	HP25	LC179311	S. stercoralis	Human	Asia	Thailand	ND
PSU035_6	HP25	LC179312	S. stercoralis	Human	Asia	Thailand	ND
PSU035_8	HP25	LC179313	S. stercoralis	Human	Asia	Thailand	ND
PSU036_1	HP33	LC179314	S. stercoralis	Human	Asia	Thailand	ND
PSU036_2	HP33	LC179315	S. stercoralis	Human	Asia	Thailand	ND
PSU036_3	HP33	LC179316	S. stercoralis	Human	Asia	Thailand	ND
PSU036_4	HP33	LC179317	S. stercoralis	Human	Asia	Thailand	ND
PSU036_5	HP33	LC179318	S. stercoralis	Human	Asia	Thailand	ND
PSU036_6	HP33	LC179319	S. stercoralis	Human	Asia	Thailand	ND
PSU036_7	HP33	LC179320	S. stercoralis	Human	Asia	Thailand	ND
PSU036_8	HP33	LC179321	S. stercoralis	Human	Asia	Thailand	ND
PSU037_1	HP24	LC179322	S. stercoralis	Human	Asia	Thailand	ND
PSU037_2	HP24	LC179323	S. stercoralis	Human	Asia	Thailand	ND
PSU037_3	HP24	LC179324	S. stercoralis	Human	Asia	Thailand	ND
PSU037_4	HP24	LC179325	S. stercoralis	Human	Asia	Thailand	ND
PSU037_5	HP24	LC179326	S. stercoralis	Human	Asia	Thailand	ND
PSU037_6	HP24	LC179327	S. stercoralis	Human	Asia	Thailand	ND
PSU037_7	HP24	LC179328	S. stercoralis	Human	Asia	Thailand	ND
PSU037_8	HP24	LC179329	S. stercoralis	Human	Asia	Thailand	ND
PSU038_1	HP25	LC179330	S. stercoralis	Human	Asia	Thailand	ND
PSU038_2	HP25	LC179331	S. stercoralis	Human	Asia	Thailand	ND
PSU038_3	HP25	LC179332	S. stercoralis	Human	Asia	Thailand	ND
PSU038_4	HP25	LC179333	S. stercoralis	Human	Asia	Thailand	ND
PSU038_5	HP25	LC179334	S. stercoralis	Human	Asia	Thailand	ND
PSU038_7	HP25	LC179335	S. stercoralis	Human	Asia	Thailand	ND
PSU038_8	HP25	LC179336	S. stercoralis	Human	Asia	Thailand	ND
PSU039_1	HP24	LC179337	S. stercoralis	Human	Asia	Thailand	ND
PSU039_2	HP24	LC179338	S. stercoralis	Human	Asia	Thailand	ND
PSU039_3	HP24	LC179339	S. stercoralis	Human	Asia	Thailand	ND
PSU039_4	HP24	LC179340	S. stercoralis	Human	Asia	Thailand	ND
PSU039_5	HP24	LC179341	S. stercoralis	Human	Asia	Thailand	ND
PSU039_6	HP24	LC179342	S. stercoralis	Human	Asia	Thailand	ND
PSU039_7	HP24	LC179343	S. stercoralis	Human	Asia	Thailand	ND
PSU039_8	HP24	LC179344	S. stercoralis	Human	Asia	Thailand	ND
PSU040_1	HP24	LC179345	S. stercoralis	Human	Asia	Thailand	ND
PSU040_2	HP24	LC179346	S. stercoralis	Human	Asia	Thailand	ND
PSU040_3	HP24	LC179347	S. stercoralis	Human	Asia	Thailand	ND
PSU040_4	HP24	LC179348	S. stercoralis	Human	Asia	Thailand	ND
PSU040_5	HP24	LC179349	S. stercoralis	Human	Asia	Thailand	ND
PSU040_6	HP24	LC179350	S. stercoralis	Human	Asia	Thailand	ND
PSU040_7	HP24	LC179351	S. stercoralis	Human	Asia	Thailand	ND
PSU040_8	HP24	LC179352	S. stercoralis	Human	Asia	Thailand	ND
PSU041_1	HP24	LC179353	S. stercoralis	Human	Asia	Thailand	ND
PSU041_2	HP24	LC179354	S. stercoralis	Human	Asia	Thailand	ND
PSU041_3	HP24	LC179355	S. stercoralis	Human	Asia	Thailand	ND
PSU041_4	HP24	LC179356	S. stercoralis	Human	Asia	Thailand	ND
PSU041_5	HP24	LC179357	S. stercoralis	Human	Asia	Thailand	ND
PSU041_7	HP24	LC179358	S. stercoralis	Human	Asia	Thailand	ND
PSU041_8	HP24	LC179359	S. stercoralis	Human	Asia	Thailand	ND
RKY001_1	HP23	LC179360	S. stercoralis	Human	Asia	Japan	ND
RKY001_2	HP23	LC179361	S. stercoralis	Human	Asia	Japan	ND
RKY001_3	HP23	LC179362	S. stercoralis	Human	Asia	Japan	ND
RKY001_4	HP23	LC179363	S. stercoralis	Human	Asia	Japan	ND
RKY001_5	HP23	LC179364	S. stercoralis	Human	Asia	Japan	ND
RKY001_6	HP23	LC179365	S. stercoralis	Human	Asia	Japan	ND
RKY001_7	HP23	LC179366	S. stercoralis	Human	Asia	Japan	ND
RKY001_8	HP23	LC179367	S. stercoralis	Human	Asia	Japan	ND
RKY002_1	HP23	LC179368	S. stercoralis	Human	Asia	Japan	ND
RKY002_2	HP23	LC179369	S. stercoralis	Human	Asia	Japan	ND
RKY002_3	HP23	LC179370	S. stercoralis	Human	Asia	Japan	ND
RKY002_4	HP23	LC179371	S. stercoralis	Human	Asia	Japan	ND
RKY002_5	HP23	LC179372	S. stercoralis	Human	Asia	Japan	ND
RKY002_6	HP23	LC179373	S. stercoralis	Human	Asia	Japan	ND
RKY002_7	HP23	LC179374	S. stercoralis	Human	Asia	Japan	ND
RKY002_8	HP23	LC179375	S. stercoralis	Human	Asia	Japan	ND
RKY006_2	HP23	LC179376	S. stercoralis	Human	Asia	Japan	ND
RKY006_3	HP23	LC179377	S. stercoralis	Human	Asia	Japan	ND
RKY006_4	HP23	LC179378	S. stercoralis	Human	Asia	Japan	ND
RKY006_5	HP23	LC179379	S. stercoralis	Human	Asia	Japan	ND
RKY007_1	HP23	LC179380	S. stercoralis	Human	Asia	Japan	ND
RKY007_2	HP23	LC179381	S. stercoralis	Human	Asia	Japan	ND
RKY007_4	HP23	LC179382	S. stercoralis	Human	Asia	Japan	ND
RKY007_5	HP23	LC179383	S. stercoralis	Human	Asia	Japan	ND
RKY007_6	HP23	LC179384	S. stercoralis	Human	Asia	Japan	ND
RKY008_1	HP23	LC179385	S. stercoralis	Human	Asia	Japan	ND
RKY008_2	HP23	LC179386	S. stercoralis	Human	Asia	Japan	ND
RKY008_3	HP23	LC179387	S. stercoralis	Human	Asia	Japan	ND
RKY008_4	HP23	LC179388	S. stercoralis	Human	Asia	Japan	ND
RKY008_5	HP23	LC179389	S. stercoralis	Human	Asia	Japan	ND
RKY008_6	HP23	LC179390	S. stercoralis	Human	Asia	Japan	ND
RKY008_7	HP23	LC179391	S. stercoralis	Human	Asia	Japan	ND
RKY009_5	HP23	LC179392	S. stercoralis	Human	Asia	Japan	ND
RKY009_6	HP23	LC179393	S. stercoralis	Human	Asia	Japan	ND
SCT022_4	HP55	LC179394	S. stercoralis	Dog	Asia	Myanmar	ND
SCT028_2	HP55	LC179395	S. stercoralis	Dog	Asia	Myanmar	ND
SCT028_3	HP54	LC179396	S. stercoralis	Dog	Asia	Myanmar	ND
SCT028_4	HP52	LC179397	S. stercoralis	Dog	Asia	Myanmar	ND
SCT028_5	HP60	LC179398	S. stercoralis	Dog	Asia	Myanmar	ND
SCT028_6	HP61	LC179399	S. stercoralis	Dog	Asia	Myanmar	ND
SCT028_7	HP61	LC179400	S. stercoralis	Dog	Asia	Myanmar	ND
SCT028_8	HP55	LC179401	S. stercoralis	Dog	Asia	Myanmar	ND
SCT029_3	HP54	LC179402	S. stercoralis	Dog	Asia	Myanmar	ND
SCT030_1	HP62	LC179403	S. stercoralis	Dog	Asia	Myanmar	ND
SCT030_2	HP42	LC179404	S. stercoralis	Dog	Asia	Myanmar	ND
SCT030_6	HP42	LC179405	S. stercoralis	Dog	Asia	Myanmar	ND
SCT032_2	HP63	LC179406	S. stercoralis	Dog	Asia	Myanmar	ND
SCT032_3	HP63	LC179407	S. stercoralis	Dog	Asia	Myanmar	ND
SCT032_4	HP63	LC179408	S. stercoralis	Dog	Asia	Myanmar	ND
SCT032_7	HP64	LC179409	S. stercoralis	Dog	Asia	Myanmar	ND
SCT032_8	HP63	LC179410	S. stercoralis	Dog	Asia	Myanmar	ND
SCT035_1	HP55	LC179411	S. stercoralis	Dog	Asia	Myanmar	ND
SCT035_3	HP55	LC179412	S. stercoralis	Dog	Asia	Myanmar	ND
SCT035_7	HP54	LC179413	S. stercoralis	Dog	Asia	Myanmar	ND
SCT035_8	HP55	LC179414	S. stercoralis	Dog	Asia	Myanmar	ND
SCT041_1	HP55	LC179415	S. stercoralis	Dog	Asia	Myanmar	ND
SCT041_2	HP25	LC179416	S. stercoralis	Dog	Asia	Myanmar	ND
SCT041_3	HP61	LC179417	S. stercoralis	Dog	Asia	Myanmar	ND
SCT041_4	HP65	LC179418	S. stercoralis	Dog	Asia	Myanmar	ND
SCT041_5	HP66	LC179419	S. stercoralis	Dog	Asia	Myanmar	ND
SCT041_8	HP55	LC179420	S. stercoralis	Dog	Asia	Myanmar	ND
SCT043_2	HP52	LC179421	S. stercoralis	Dog	Asia	Myanmar	ND
SCT043_4	HP63	LC179422	S. stercoralis	Dog	Asia	Myanmar	ND
SCT046_1	HP52	LC179423	S. stercoralis	Dog	Asia	Myanmar	ND
SCT046_6	HP67	LC179424	S. stercoralis	Dog	Asia	Myanmar	ND
SCT047_1	HP55	LC179425	S. stercoralis	Dog	Asia	Myanmar	ND
SCT047_2	HP63	LC179426	S. stercoralis	Dog	Asia	Myanmar	ND
SCT047_3	HP61	LC179427	S. stercoralis	Dog	Asia	Myanmar	ND
SCT047_4	HP68	LC179428	S. stercoralis	Dog	Asia	Myanmar	ND
SCT047_5	HP54	LC179429	S. stercoralis	Dog	Asia	Myanmar	ND
SCT047_7	HP69	LC179430	S. stercoralis	Dog	Asia	Myanmar	ND
SCT054_1	HP69	LC179431	S. stercoralis	Dog	Asia	Myanmar	ND
SCT054_2	HP54	LC179432	S. stercoralis	Dog	Asia	Myanmar	ND
SCT054_3	HP54	LC179433	S. stercoralis	Dog	Asia	Myanmar	ND
SCT054_4	HP52	LC179434	S. stercoralis	Dog	Asia	Myanmar	ND
SCT054_8	HP61	LC179435	S. stercoralis	Dog	Asia	Myanmar	ND
SCT055_1	HP42	LC179436	S. stercoralis	Dog	Asia	Myanmar	ND
SCT055_2	HP70	LC179437	S. stercoralis	Dog	Asia	Myanmar	ND
SCT055_4	HP52	LC179438	S. stercoralis	Dog	Asia	Myanmar	ND
SCT055_7	HP70	LC179439	S. stercoralis	Dog	Asia	Myanmar	ND
SCT057_5	HP54	LC179440	S. stercoralis	Dog	Asia	Myanmar	ND
SCT057_6	HP42	LC179441	S. stercoralis	Dog	Asia	Myanmar	ND
SCT061_5	HP61	LC179442	S. stercoralis	Dog	Asia	Myanmar	ND
SCT061_6	HP54	LC179443	S. stercoralis	Dog	Asia	Myanmar	ND
SCT061_7	HP33	LC179444	S. stercoralis	Dog	Asia	Myanmar	ND
SCT063_1	HP63	LC179445	S. stercoralis	Dog	Asia	Myanmar	ND
SCT067_5	HP54	LC179446	S. stercoralis	Dog	Asia	Myanmar	ND
SCT073_1	HP42	LC179447	S. stercoralis	Dog	Asia	Myanmar	ND
SCT073_3	HP42	LC179448	S. stercoralis	Dog	Asia	Myanmar	ND
SCT075_6	HP27	LC179449	S. stercoralis	Dog	Asia	Myanmar	ND
SCT078_1	HP71	LC179450	S. stercoralis	Dog	Asia	Myanmar	ND
SCT078_4	HP63	LC179451	S. stercoralis	Dog	Asia	Myanmar	ND
SCT080_1	HP52	LC179452	S. stercoralis	Dog	Asia	Myanmar	ND
SCT084_2	HP42	LC179453	S. stercoralis	Dog	Asia	Myanmar	ND
SCT085_3	HP42	LC179454	S. stercoralis	Dog	Asia	Myanmar	ND
SCT085_6	HP72	LC179455	S. stercoralis	Dog	Asia	Myanmar	ND
STM001_1	HP16	LC179456	S. stercoralis	Dog	Asia	Japan	ND
STM001_2	HP16	LC179457	S. stercoralis	Dog	Asia	Japan	ND
STM001_3	HP16	LC179458	S. stercoralis	Dog	Asia	Japan	ND
TBN026_1	HP23	LC179459	S. stercoralis	Human	Asia	Myanmar	ND
TBN026_6	HP71	LC179460	S. stercoralis	Human	Asia	Myanmar	ND
TBN026_8	HP71	LC179461	S. stercoralis	Human	Asia	Myanmar	ND
TBN027_2	HP71	LC179462	S. stercoralis	Human	Asia	Myanmar	ND
TBN270_5	HP26	LC179463	S. stercoralis	Human	Asia	Myanmar	ND
TBN270_6	HP26	LC179464	S. stercoralis	Human	Asia	Myanmar	ND
TBN325_1	HP24	LC179465	S. stercoralis	Human	Asia	Myanmar	ND
TBN325_3	HP24	LC179466	S. stercoralis	Human	Asia	Myanmar	ND
TBN325_4	HP24	LC179467	S. stercoralis	Human	Asia	Myanmar	ND
TBN325_5	HP24	LC179468	S. stercoralis	Human	Asia	Myanmar	ND
TBN325_6	HP24	LC179469	S. stercoralis	Human	Asia	Myanmar	ND
TBN325_7	HP24	LC179470	S. stercoralis	Human	Asia	Myanmar	ND
TBN325_8	HP24	LC179471	S. stercoralis	Human	Asia	Myanmar	ND
TBN348_1	HP35	LC179472	S. stercoralis	Human	Asia	Myanmar	ND
TBN348_2	HP35	LC179473	S. stercoralis	Human	Asia	Myanmar	ND
TBN348_3	HP35	LC179474	S. stercoralis	Human	Asia	Myanmar	ND
TBN348_4	HP35	LC179475	S. stercoralis	Human	Asia	Myanmar	ND
TBN348_5	HP35	LC179476	S. stercoralis	Human	Asia	Myanmar	ND
TBN348_6	HP35	LC179477	S. stercoralis	Human	Asia	Myanmar	ND
TBN348_7	HP35	LC179478	S. stercoralis	Human	Asia	Myanmar	ND
TBN348_8	HP35	LC179479	S. stercoralis	Human	Asia	Myanmar	ND
TBN390_1	HP25	LC179480	S. stercoralis	Human	Asia	Myanmar	ND
TBN390_3	HP25	LC179481	S. stercoralis	Human	Asia	Myanmar	ND
TBN390_5	HP25	LC179482	S. stercoralis	Human	Asia	Myanmar	ND
TBN390_6	HP25	LC179483	S. stercoralis	Human	Asia	Myanmar	ND
TBN390_7	HP25	LC179484	S. stercoralis	Human	Asia	Myanmar	ND
TBN390_8	HP25	LC179485	S. stercoralis	Human	Asia	Myanmar	ND
TLD130_3	HP55	LC179486	S. stercoralis	Dog	Asia	Myanmar	ND
TLD130_5	HP61	LC179487	S. stercoralis	Dog	Asia	Myanmar	ND
TLD130_6	HP63	LC179488	S. stercoralis	Dog	Asia	Myanmar	ND
TLD130_8	HP55	LC179489	S. stercoralis	Dog	Asia	Myanmar	ND
TLD159_2	HP63	LC179490	S. stercoralis	Dog	Asia	Myanmar	ND
TLD159_4	HP42	LC179491	S. stercoralis	Dog	Asia	Myanmar	ND
TLD166_1	HP54	LC179492	S. stercoralis	Dog	Asia	Myanmar	ND
TLD166_4	HP42	LC179493	S. stercoralis	Dog	Asia	Myanmar	ND
TLD166_5	HP42	LC179494	S. stercoralis	Dog	Asia	Myanmar	ND
TLD166_6	HP73	LC179495	S. stercoralis	Dog	Asia	Myanmar	ND
TLD166_7	HP61	LC179496	S. stercoralis	Dog	Asia	Myanmar	ND
TLD218_2	HP47	LC179497	S. stercoralis	Dog	Asia	Myanmar	ND
TLD233_3	HP54	LC179498	S. stercoralis	Dog	Asia	Myanmar	ND
TLY640_1	HP24	LC179499	S. stercoralis	Human	Asia	Myanmar	ND
TLY677_1	HP57	LC179500	S. stercoralis	Human	Asia	Myanmar	ND
TLY677_2	HP57	LC179501	S. stercoralis	Human	Asia	Myanmar	ND
TLY705_1	HP24	LC179502	S. stercoralis	Human	Asia	Myanmar	ND
TLY705_3	HP24	LC179503	S. stercoralis	Human	Asia	Myanmar	ND
TLY705_7	HP24	LC179504	S. stercoralis	Human	Asia	Myanmar	ND
TLY719_1	HP24	LC179505	S. stercoralis	Human	Asia	Myanmar	ND
TLY719_2	HP24	LC179506	S. stercoralis	Human	Asia	Myanmar	ND
TLY719_3	HP24	LC179507	S. stercoralis	Human	Asia	Myanmar	ND
TLY719_4	HP24	LC179508	S. stercoralis	Human	Asia	Myanmar	ND
TLY719_5	HP24	LC179509	S. stercoralis	Human	Asia	Myanmar	ND
TLY719_6	HP24	LC179510	S. stercoralis	Human	Asia	Myanmar	ND
TLY719_7	HP24	LC179511	S. stercoralis	Human	Asia	Myanmar	ND
TLY719_8	HP24	LC179512	S. stercoralis	Human	Asia	Myanmar	ND
TLY737_1	HP24	LC179513	S. stercoralis	Human	Asia	Myanmar	ND
TLY737_2	HP24	LC179514	S. stercoralis	Human	Asia	Myanmar	ND
TLY737_3	HP24	LC179515	S. stercoralis	Human	Asia	Myanmar	ND
TLY737_4	HP24	LC179516	S. stercoralis	Human	Asia	Myanmar	ND
TLY737_5	HP24	LC179517	S. stercoralis	Human	Asia	Myanmar	ND
TLY737_6	HP24	LC179518	S. stercoralis	Human	Asia	Myanmar	ND
TLY737_8	HP24	LC179519	S. stercoralis	Human	Asia	Myanmar	ND
TLY797_1	HP24	LC179520	S. stercoralis	Human	Asia	Myanmar	ND
TLY797_2	HP24	LC179521	S. stercoralis	Human	Asia	Myanmar	ND
TLY797_3	HP24	LC179522	S. stercoralis	Human	Asia	Myanmar	ND
TLY797_4	HP24	LC179523	S. stercoralis	Human	Asia	Myanmar	ND
TLY797_5	HP24	LC179524	S. stercoralis	Human	Asia	Myanmar	ND
TLY797_6	HP24	LC179525	S. stercoralis	Human	Asia	Myanmar	ND
TLY797_7	HP24	LC179526	S. stercoralis	Human	Asia	Myanmar	ND
UGL001_09	HP74	LC179527	S. stercoralis	Human	Africa	Uganda	ND
UGL001_10	HP74	LC179528	S. stercoralis	Human	Africa	Uganda	ND
UGL001_11	HP74	LC179529	S. stercoralis	Human	Africa	Uganda	ND
UGL001_12	HP74	LC179530	S. stercoralis	Human	Africa	Uganda	ND
UGL001_13	HP74	LC179531	S. stercoralis	Human	Africa	Uganda	ND
UGL001_14	HP74	LC179532	S. stercoralis	Human	Africa	Uganda	ND
UGL001_15	HP74	LC179533	S. stercoralis	Human	Africa	Uganda	ND
UGL001_16	HP74	LC179534	S. stercoralis	Human	Africa	Uganda	ND
YKS001_1	HP23	LC179535	S. stercoralis	Human	Asia	Japan	ND
YKS001_2	HP23	LC179536	S. stercoralis	Human	Asia	Japan	ND
YKS001_3	HP23	LC179537	S. stercoralis	Human	Asia	Japan	ND
YKS001_4	HP23	LC179538	S. stercoralis	Human	Asia	Japan	ND
YKS001_5	HP23	LC179539	S. stercoralis	Human	Asia	Japan	ND
YKS001_6	HP23	LC179540	S. stercoralis	Human	Asia	Japan	ND
YKS001_7	HP23	LC179541	S. stercoralis	Human	Asia	Japan	ND
YKS001_8	HP23	LC179542	S. stercoralis	Human	Asia	Japan	ND
HumKHRovieng-1	HP25	KX226367	S. stercoralis	Human	Asia	Cambodia	2013
HumKHRovieng-2	HP25	KX226368	S. stercoralis	Human	Asia	Cambodia	2013
DogKHRovieng-2	HP25	KX226375	S. stercoralis	Dog	Asia	Cambodia	2013
DogKHRovieng-1	HP24	KX226374	S. stercoralis	Dog	Asia	Cambodia	2013
HumKHRovieng-3	HP24	KX226369	S. stercoralis	Human	Asia	Cambodia	2013
HumKHRovieng-4	HP26	KX226370	S. stercoralis	Human	Asia	Cambodia	2013
HumKHRovieng-5	HP35	KX226371	S. stercoralis	Human	Asia	Cambodia	2013
HumKHRovieng-6	HP75	KX226372	S. stercoralis	Human	Asia	Cambodia	2013
HumKHRovieng-7	HP27	KX226373	S. stercoralis	Human	Asia	Cambodia	2013
DogKHRovieng-3	HP76	KX226376	S. stercoralis	Dog	Asia	Cambodia	2013
DogKHRovieng-4	HP76	KX226377	S. stercoralis	Dog	Asia	Cambodia	2013
DogKHRovieng-5	HP77	KX226378	S. stercoralis	Dog	Asia	Cambodia	2013
DogKHRovieng-6	HP73	KX226379	S. stercoralis	Dog	Asia	Cambodia	2013
DogKHRovieng-7	HP78	KX226380	S. stercoralis	Dog	Asia	Cambodia	2013
DogKHRovieng-8	HP79	KX226381	S. stercoralis	Dog	Asia	Cambodia	2013
DogKHRovieng-9	HP80	KX226382	S. stercoralis	Dog	Asia	Cambodia	2013
DogKHRovieng-10	HP81	KX226383	S. stercoralis	Dog	Asia	Cambodia	2013
DogKHRovieng-11	HP82	KX226384	S. stercoralis	Dog	Asia	Cambodia	2013
DogKHRovieng-12	HP83	KY548505	S. stercoralis	Dog	Asia	Cambodia	2013
SsLC57	HP84	KU962142	S. stercoralis	Human	Asia	Laos	ND
SsLCJ	HP85	KU962152	S. stercoralis	Human	Asia	Laos	ND
SsLS31	HP86	KU962171	S. stercoralis	Human	Asia	Laos	ND
MA110	HP24	KY081232	S. stercoralis	Human	Asia	Thailand	ND
UD49	HP24	KY081237	S. stercoralis	Human	Asia	Thailand	ND
UD51	HP24	KY081238	S. stercoralis	Human	Asia	Thailand	ND
UD56	HP24	KY081239	S. stercoralis	Human	Asia	Thailand	ND
UD63	HP24	KY081240	S. stercoralis	Human	Asia	Thailand	ND
UD67	HP24	KY081241	S. stercoralis	Human	Asia	Thailand	ND
MA70	HP24	KY081229	S. stercoralis	Human	Asia	Thailand	ND
MA49	HP24	KY081228	S. stercoralis	Human	Asia	Thailand	ND
MA28	HP24	KY081225	S. stercoralis	Human	Asia	Thailand	ND
UD48	HP87	KY081236	S. stercoralis	Human	Asia	Thailand	ND
UD72	HP26	KY081242	S. stercoralis	Human	Asia	Thailand	ND
MA40	HP88	KY081226	S. stercoralis	Human	Asia	Thailand	ND
UD45	HP27	KY081235	S. stercoralis	Human	Asia	Thailand	ND
MA92	HP89	KY081231	S. stercoralis	Human	Asia	Thailand	ND
MA46	HP89	KY081227	S. stercoralis	Human	Asia	Thailand	ND
MA3	HP25	KY081224	S. stercoralis	Human	Asia	Thailand	ND
UD38	HP90	KY081234	S. stercoralis	Human	Asia	Thailand	ND
MA77	HP91	KY081230	S. stercoralis	Human	Asia	Thailand	ND
18D1644	HP16	MH932103	S. stercoralis	Dog	Europe	Switzerland	ND
18D157	HP16	MH932102	S. stercoralis	Dog	Europe	Switzerland	ND
17D5122	HP16	MH932101	S. stercoralis	Dog	Europe	Switzerland	ND
63	HP93	MG995852	S. stercoralis	Human	Asia	Iran	ND
Nanning_205	HP38	MK040538	S. stercoralis	Human	Asia	China	2018
Nanning_447	HP149	MK040539	S. stercoralis	Human	Asia	China	2018
Nanning_175	HP38	MK040537	S. stercoralis	Human	Asia	China	2018
SsM6	HP150	MH921562	S. stercoralis	Human	Asia	Iran	ND
SsM18	HP23	MH921564	S. stercoralis	Human	Asia	Iran	ND
SsM5	HP93	MH921561	S. stercoralis	Human	Asia	Iran	ND
SsM8	HP23	MH921563	S. stercoralis	Human	Asia	Iran	ND
IR1	HP151	MK049075	S. stercoralis	Human	Asia	Iran	ND
IR2	HP57	MK049076	S. stercoralis	Human	Asia	Iran	ND
IR3	HP57	MK049077	S. stercoralis	Human	Asia	Iran	ND
IR4	HP93	MK049078	S. stercoralis	Human	Asia	Iran	ND
IR5	HP151	MK049079	S. stercoralis	Human	Asia	Iran	ND
IR7	HP24	MK049081	S. stercoralis	Human	Asia	Iran	ND
IR8	HP93	MK049082	S. stercoralis	Human	Asia	Iran	ND
IR9	HP47	MK049083	S. stercoralis	Human	Asia	Iran	ND
IR10	HP24	MK049084	S. stercoralis	Human	Asia	Iran	ND
IR11	HP152	MK049085	S. stercoralis	Human	Asia	Iran	ND
IR12	HP24	MK049086	S. stercoralis	Human	Asia	Iran	ND
IR13	HP93	MK049087	S. stercoralis	Human	Asia	Iran	ND
IR14	HP153	MK049088	S. stercoralis	Human	Asia	Iran	ND
IR15	HP24	MK049089	S. stercoralis	Human	Asia	Iran	ND
IR16	HP57	MK049090	S. stercoralis	Human	Asia	Iran	ND
IR17	HP57	MK049091	S. stercoralis	Human	Asia	Iran	ND
IR18	HP151	MK049092	S. stercoralis	Human	Asia	Iran	ND
IR19	HP57	MK049093	S. stercoralis	Human	Asia	Iran	ND
IR20	HP153	MK049094	S. stercoralis	Human	Asia	Iran	ND
IR21	HP57	MK049095	S. stercoralis	Human	Asia	Iran	ND
IR22	HP57	MK049096	S. stercoralis	Human	Asia	Iran	ND
IR23	HP24	MK049097	S. stercoralis	Human	Asia	Iran	ND
IR24	HP24	MK049098	S. stercoralis	Human	Asia	Iran	ND
IR25	HP153	MK049099	S. stercoralis	Human	Asia	Iran	ND
IR26	HP57	MK049100	S. stercoralis	Human	Asia	Iran	ND
IR27	HP57	MK049101	S. stercoralis	Human	Asia	Iran	ND
IR28	HP89	MK049102	S. stercoralis	Human	Asia	Iran	ND
IR29	HP57	MK049103	S. stercoralis	Human	Asia	Iran	ND
IR30	HP38	MK049104	S. stercoralis	Human	Asia	Iran	ND
IR36	HP93	MK049110	S. stercoralis	Human	Asia	Iran	ND
IR37	HP23	MK049111	S. stercoralis	Human	Asia	Iran	ND
IR39	HP23	MK049113	S. stercoralis	Human	Asia	Iran	ND
IR40	HP151	MK049114	S. stercoralis	Human	Asia	Iran	ND
cat_6_St._Kitts	HP16	MK463927	S. stercoralis	Cat	America	St. Kitts	2013
cat_11_St._Kitts	HP16	MK463928	S. stercoralis	Cat	America	St. Kitts	2013
MyHTB10-5	HP44	DRX061362	S. stercoralis	Human	Asia	Myanmar	2014
MyHTB10-6	HP44	DRX061363	S. stercoralis	Human	Asia	Myanmar	2014
MyHTB10-7	HP44	DRX061364	S. stercoralis	Human	Asia	Myanmar	2014
MyHTB122-2	HP47	DRX061365	S. stercoralis	Human	Asia	Myanmar	2014
MyHTB122-6	HP47	DRX061366	S. stercoralis	Human	Asia	Myanmar	2014
MyHBT122-8	HP47	DRX061367	S. stercoralis	Human	Asia	Myanmar	2014
MyHTB177-4	HP24	DRX061368	S. stercoralis	Human	Asia	Myanmar	2014
MyHTB177-5	HP24	DRX061369	S. stercoralis	Human	Asia	Myanmar	2014
MyHTB177-6	HP24	DRX061370	S. stercoralis	Human	Asia	Myanmar	2014
Rk4-1	HP23	DRX061335	S. stercoralis	Human	Asia	Japan	2014
Rk4-25	HP23	DRX061336	S. stercoralis	Human	Asia	Japan	2014
Rk4-29	HP23	DRX061337	S. stercoralis	Human	Asia	Japan	2014
Rk4-30	HP23	DRX061338	S. stercoralis	Human	Asia	Japan	2014
Rk4-6	HP23	DRX061339	S. stercoralis	Human	Asia	Japan	2014
Rk4-7	HP23	DRX061340	S. stercoralis	Human	Asia	Japan	2014
Rk4-8	HP23	DRX061341	S. stercoralis	Human	Asia	Japan	2014
Rk5-10	HP23	DRX061342	S. stercoralis	Human	Asia	Japan	2014
Rk5-12	HP23	DRX061343	S. stercoralis	Human	Asia	Japan	2014
Rk5-14	HP23	DRX061344	S. stercoralis	Human	Asia	Japan	2014
Rk5-6	HP23	DRX061345	S. stercoralis	Human	Asia	Japan	2014
Rk6-1	HP23	DRX061346	S. stercoralis	Human	Asia	Japan	2014
Rk6-2	HP23	DRX061347	S. stercoralis	Human	Asia	Japan	2014
Rk6-3	HP23	DRX061348	S. stercoralis	Human	Asia	Japan	2014
Rk6-4	HP23	DRX061349	S. stercoralis	Human	Asia	Japan	2014
Rk7-1	HP23	DRX061350	S. stercoralis	Human	Asia	Japan	2014
Rk7-2	HP23	DRX061351	S. stercoralis	Human	Asia	Japan	2014
Rk7-4	HP23	DRX061352	S. stercoralis	Human	Asia	Japan	2014
Rk7-5	HP23	DRX061353	S. stercoralis	Human	Asia	Japan	2014
Rk8-1	HP23	DRX061354	S. stercoralis	Human	Asia	Japan	2014
Rk8-3	HP23	DRX061355	S. stercoralis	Human	Asia	Japan	2014
Rk8-7	HP23	DRX061356	S. stercoralis	Human	Asia	Japan	2014
Rk8-8	HP23	DRX061357	S. stercoralis	Human	Asia	Japan	2014
Rk9-11	HP23	DRX061358	S. stercoralis	Human	Asia	Japan	2014
Rk9-3	HP23	DRX061359	S. stercoralis	Human	Asia	Japan	2014
Rk9-6	HP23	DRX061360	S. stercoralis	Human	Asia	Japan	2014
Rk9-8	HP23	DRX061361	S. stercoralis	Human	Asia	Japan	2014
10.AR-G	HP93	MW680430	S. stercoralis	Human	America	Argentina	2008
109.BOL	HP24	MW680431	S. stercoralis	Human	America	Bolivia	2010
127.PER	HP93	MW680432	S. stercoralis	Human	America	Peru	2010
74.AR-W	HP93	MW680433	S. stercoralis	Human	America	Argentina	2010
152.DOM	HP24	MW680434	S. stercoralis	Human	America	Dominican Republic	2011
248.A.AR-W	HP24	MW680435	S. stercoralis	Human	America	Argentina	2011
248.B.AR-W	HP154	MW680436	S. stercoralis	Human	America	Argentina	2011
198.PRY	HP24	MW680437	S. stercoralis	Human	America	Paraguay	2011
21.AR-T	HP24	MW680438	S. stercoralis	Human	America	Argentina	2009
222.AR-P	HP24	MW680439	S. stercoralis	Human	America	Argentina	2011
243.PRY	HP93	MW680440	S. stercoralis	Human	America	Paraguay	2011
253.AR-N	HP93	MW680441	S. stercoralis	Human	America	Argentina	2011
256.AR-N	HP93	MW680442	S. stercoralis	Human	America	Argentina	2012
271.AR-N	HP93	MW680443	S. stercoralis	Human	America	Argentina	2012
272.PRY	HP24	MW680444	S. stercoralis	Human	America	Paraguay	2012
293.PRY	HP24	MW680445	S. stercoralis	Human	America	Paraguay	2012
296.FR-Y	HP24	MW680446	S. stercoralis	Human	America	Argentina	2012
320.AR-C	HP24	MW680447	S. stercoralis	Human	America	Argentina	2012
489.A.BOL	HP24	MW680448	S. stercoralis	Human	America	Bolivia	2015
489.B.BOL	HP34	MW680449	S. stercoralis	Human	America	Bolivia	2015
5.A.AR-E	HP24	MW680450	S. stercoralis	Human	America	Argentina	2007
5.B.AR-E	HP155	MW680451	S. stercoralis	Human	America	Argentina	2007
527.PER	HP24	MW680452	S. stercoralis	Human	America	Peru	2016
530.PER	HP24	MW680453	S. stercoralis	Human	America	Peru	2016
549.AR-T	HP93	MW680454	S. stercoralis	Human	America	Argentina	2016
552.PRY	HP93	MW680455	S. stercoralis	Human	America	Paraguay	2016
561.A.PRY	HP93	MW680456	S. stercoralis	Human	America	Paraguay	2016
561.B.PRY	HP156	MW680457	S. stercoralis	Human	America	Paraguay	2016
566.A.VEN	HP24	MW680458	S. stercoralis	Human	America	Venezuela	2016
566.B.VEN	HP157	MW680459	S. stercoralis	Human	America	Venezuela	2016
567.BOL	HP24	MW680460	S. stercoralis	Human	America	Bolivia	2016
570.PRY	HP93	MW680461	S. stercoralis	Human	America	Paraguay	2016
571.AR-S	HP24	MW680462	S. stercoralis	Human	America	Argentina	2016
58.PRY	HP93	MW680463	S. stercoralis	Human	America	Paraguay	2010
592.AR-T	HP158	MW680464	S. stercoralis	Human	America	Argentina	2017
6.AR-N	HP24	MW680465	S. stercoralis	Human	America	Argentina	2007
608.PRY	HP93	MW680466	S. stercoralis	Human	America	Paraguay	2017
96.AR-W	HP24	MW680467	S. stercoralis	Human	America	Argentina	2010
BR.AR-T	HP93	MW680468	S. stercoralis	Human	America	Argentina	2018
9.AR-W	HP93	MW680469	S. stercoralis	Human	America	Argentina	2008
526.AR-N	HP24	MW680470	S. stercoralis	Human	America	Argentina	2016
247.A.AR-T	HP93	MW680471	S. stercoralis	Human	America	Argentina	2011
247.B.AR-T	HP159	MW680472	S. stercoralis	Human	America	Argentina	2011
PZ.AR-Y	HP160	MW680473	S. stercoralis	Human	America	Argentina	2019
525.PRY	HP93	MW680474	S. stercoralis	Human	America	Paraguay	2016
SZ.AR-P	HP24	MW680475	S. stercoralis	Human	America	Argentina	2019
AV.AR-T	HP24	MW680476	S. stercoralis	Human	America	Argentina	2019
cd2	HP24	MN509454	S. stercoralis	Dog	Asia	Thailand	ND
cd4	HP24	MN509454	S. stercoralis	Dog	Asia	Thailand	ND
cd5	HP24	MN509454	S. stercoralis	Dog	Asia	Thailand	ND
cd6	HP24	MN509454	S. stercoralis	Dog	Asia	Thailand	ND
B17	HP24	MN509456	S. stercoralis	Human	Asia	Thailand	ND
B20	HP24	MN509456	S. stercoralis	Human	Asia	Thailand	ND
D96	HP24	MN509456	S. stercoralis	Human	Asia	Thailand	ND
D103	HP24	MN509456	S. stercoralis	Human	Asia	Thailand	ND
T10	HP24	MN509456	S. stercoralis	Human	Asia	Thailand	ND
T49	HP24	MN509456	S. stercoralis	Human	Asia	Thailand	ND
T54	HP24	MN509456	S. stercoralis	Human	Asia	Thailand	ND
T55	HP24	MN509456	S. stercoralis	Human	Asia	Thailand	ND
cd7	HP27	MN509455	S. stercoralis	Dog	Asia	Thailand	ND
D4	HP27	MN509457	S. stercoralis	Human	Asia	Thailand	ND
B48	HP25	MN509458	S. stercoralis	Human	Asia	Thailand	ND
B50	HP25	MN509458	S. stercoralis	Human	Asia	Thailand	ND
B72	HP25	MN509458	S. stercoralis	Human	Asia	Thailand	ND
D2	HP25	MN509458	S. stercoralis	Human	Asia	Thailand	ND
D8	HP25	MN509458	S. stercoralis	Human	Asia	Thailand	ND
D10	HP25	MN509458	S. stercoralis	Human	Asia	Thailand	ND
D104	HP166	MN509459	S. stercoralis	Human	Asia	Thailand	ND
D116	HP167	MN509460	S. stercoralis	Human	Asia	Thailand	ND
B15	HP167	MN509460	S. stercoralis	Human	Asia	Thailand	ND
B22	HP33	MN509461	S. stercoralis	Human	Asia	Thailand	ND
B60	HP33	MN509461	S. stercoralis	Human	Asia	Thailand	ND
B61	HP33	MN509461	S. stercoralis	Human	Asia	Thailand	ND
B29	HP168	MN509462	S. stercoralis	Human	Asia	Thailand	ND
B49	HP168	MN509463	S. stercoralis	Human	Asia	Thailand	ND
S9_1	HP27	MN872003	S. stercoralis	Human	Asia	Thailand	2019
S9_15	HP35	MN872008	S. stercoralis	Human	Asia	Thailand	2019
S10_1	HP24	MN872010	S. stercoralis	Human	Asia	Thailand	2019
S12_1	HP24	MN872026	S. stercoralis	Human	Asia	Thailand	2019
S12_2	HP49	MN872027	S. stercoralis	Human	Asia	Thailand	2019
S12_9	HP25	MN872034	S. stercoralis	Human	Asia	Thailand	2019
S13_1	HP169	MN872041	S. stercoralis	Human	Asia	Thailand	2019
S13_3	HP26	MN872043	S. stercoralis	Human	Asia	Thailand	2019
S14_2	HP170	MN872056	S. stercoralis	Human	Asia	Thailand	2018
S16_2	HP25	MN872077	S. stercoralis	Human	Asia	Thailand	2018
S17_1	HP170	MN872089	S. stercoralis	Human	Asia	Thailand	2018
S19_1	HP24	MN872103	S. stercoralis	Human	Asia	Thailand	2018
S20_1	HP23	MN872119	S. stercoralis	Human	Asia	Thailand	2018
S21_1	HP171	MN872135	S. stercoralis	Human	Asia	Thailand	2018
S22_1	HP51	MN872149	S. stercoralis	Human	Asia	Thailand	2018
S23_1	HP26	MN872161	S. stercoralis	Human	Asia	Thailand	2018
S24_1	HP24	MN872173	S. stercoralis	Human	Asia	Thailand	2018
S24_2	HP25	MN872174	S. stercoralis	Human	Asia	Thailand	2018
S25_1	HP26	MN872187	S. stercoralis	Human	Asia	Thailand	2018
S25_15	HP25	MN872201	S. stercoralis	Human	Asia	Thailand	2018
S27_1	HP26	MN872203	S. stercoralis	Human	Asia	Thailand	2018
S27_4	HP25	MN872204	S. stercoralis	Human	Asia	Thailand	2018
S28_1	HP25	MN872216	S. stercoralis	Human	Asia	Thailand	2018
M3141	HP25	ON954824	S. stercoralis	Human	Asia	Thailand	ND
M3024	HP25	ON954823	S. stercoralis	Human	Asia	Myanmar	ND
L17	HP24	ON954821	S. stercoralis	Human	Asia	Thailand	ND
C159	HP24	ON954819	S. stercoralis	Human	Asia	Thailand	ND
C158	HP75	ON954818	S. stercoralis	Human	Asia	Thailand	ND
C154	HP26	ON954817	S. stercoralis	Human	Asia	Thailand	ND
Austria_1	HP16	OM429360	S. stercoralis	Dog	Europe	Austria	ND
ID10P	HP88	OM392051	S. stercoralis	NH primate	ND	ND	ND
ID1P	HP172	OM392050	S. stercoralis	NH primate	ND	ND	ND
KS1	HP173	MT932865	S. stercoralis	Human	Asia	Korea	2019
D024_2	HP61	LC533830	S. stercoralis	Dog	Asia	ND	ND
HTB177_4	HP24	LC533902	S. stercoralis	Human	Asia	Myanmar	ND
P11_8	HP174	LC533903	S. stercoralis	Human	America	Peru	ND
PBZ_ARG	HP20		S. stercoralis	Dog	America	Argentina	2022

## Sheet: PIVOT HAvsHO
Count of Haplotype	Host
Haplotype	Cat	Dog	Human	NH primate	Total general
HP149			1		1
HP150			1		1
HP151			4		4
HP152			1		1
HP153			3		3
HP154			1		1
HP155			1		1
HP156			1		1
HP157			1		1
HP158			1		1
HP159			1		1
HP16	2	18	1		21
HP160			1		1
HP166			1		1
HP167			2		2
HP168			2		2
HP169			1		1
HP17			1		1
HP170			2		2
HP171			1		1
HP172				1	1
HP173			1		1
HP174			1		1
HP18				1	1
HP19				1	1
HP20		14			14
HP21			1		1
HP22			1		1
HP23			121		121
HP24		5	199		204
HP25		2	80		82
HP26			18		18
HP27		2	5		7
HP28			1		1
HP29			1		1
HP30			1		1
HP31			1		1
HP32			7		7
HP33		1	12		13
HP34			2		2
HP35			11		11
HP36			1		1
HP37			1		1
HP38			7		7
HP39			1		1
HP40			2		2
HP41			1		1
HP42		13			13
HP43		8			8
HP44			10		10
HP45			5		5
HP46			8		8
HP47		1	21		22
HP48			5		5
HP49			13		13
HP50			6		6
HP51			2		2
HP52		8			8
HP53		1			1
HP54		13			13
HP55		13			13
HP56			5		5
HP57			20		20
HP58			8		8
HP59			3		3
HP60		1			1
HP61		9			9
HP62		1			1
HP63		10			10
HP64		1			1
HP65		1			1
HP66		1			1
HP67		1			1
HP68		1			1
HP69		2			2
HP70		2			2
HP71		1	3		4
HP72		1			1
HP73		2			2
HP74			8		8
HP75			2		2
HP76		2			2
HP77		1			1
HP78		1			1
HP79		1			1
HP80		1			1
HP81		1			1
HP82		1			1
HP83		1			1
HP84			1		1
HP85			1		1
HP86			1		1
HP87			1		1
HP88			1	1	2
HP89			3		3
HP90			1		1
HP91			1		1
HP93			23		23
Total general	2	142	656	4	804

## Sheet: tabla R
	Cat	Dog	Human	NH primate
HP149	0	0	1	0
HP150	0	0	1	0
HP151	0	0	4	0
HP152	0	0	1	0
HP153	0	0	3	0
HP154	0	0	1	0
HP155	0	0	1	0
HP156	0	0	1	0
HP157	0	0	1	0
HP158	0	0	1	0
HP159	0	0	1	0
HP16	2	18	1	0
HP160	0	0	1	0
HP166	0	0	1	0
HP167	0	0	2	0
HP168	0	0	2	0
HP169	0	0	1	0
HP17	0	0	1	0
HP170	0	0	2	0
HP171	0	0	1	0
HP172	0	0	0	1
HP173	0	0	1	0
HP174	0	0	1	0
HP18	0	0	0	1
HP19	0	0	0	1
HP20	0	14	0	0
HP21	0	0	1	0
HP22	0	0	1	0
HP23	0	0	121	0
HP24	0	5	199	0
HP25	0	2	80	0
HP26	0	0	18	0
HP27	0	2	5	0
HP28	0	0	1	0
HP29	0	0	1	0
HP30	0	0	1	0
HP31	0	0	1	0
HP32	0	0	7	0
HP33	0	1	12	0
HP34	0	0	2	0
HP35	0	0	11	0
HP36	0	0	1	0
HP37	0	0	1	0
HP38	0	0	7	0
HP39	0	0	1	0
HP40	0	0	2	0
HP41	0	0	1	0
HP42	0	13	0	0
HP43	0	8	0	0
HP44	0	0	10	0
HP45	0	0	5	0
HP46	0	0	8	0
HP47	0	1	21	0
HP48	0	0	5	0
HP49	0	0	13	0
HP50	0	0	6	0
HP51	0	0	2	0
HP52	0	8	0	0
HP53	0	1	0	0
HP54	0	13	0	0
HP55	0	13	0	0
HP56	0	0	5	0
HP57	0	0	20	0
HP58	0	0	8	0
HP59	0	0	3	0
HP60	0	1	0	0
HP61	0	9	0	0
HP62	0	1	0	0
HP63	0	10	0	0
HP64	0	1	0	0
HP65	0	1	0	0
HP66	0	1	0	0
HP67	0	1	0	0
HP68	0	1	0	0
HP69	0	2	0	0
HP70	0	2	0	0
HP71	0	1	3	0
HP72	0	1	0	0
HP73	0	2	0	0
HP74	0	0	8	0
HP75	0	0	2	0
HP76	0	2	0	0
HP77	0	1	0	0
HP78	0	1	0	0
HP79	0	1	0	0
HP80	0	1	0	0
HP81	0	1	0	0
HP82	0	1	0	0
HP83	0	1	0	0
HP84	0	0	1	0
HP85	0	0	1	0
HP86	0	0	1	0
HP87	0	0	1	0
HP88	0	0	1	1
HP89	0	0	3	0
HP90	0	0	1	0
HP91	0	0	1	0
HP93	0	0	23	0

## Sheet: Sheet10
	Cat	Dog	Human	NH primate
HP149	0	0	1	0
HP150	0	0	1	0
HP151	0	0	4	0
HP152	0	0	1	0
HP153	0	0	3	0
HP154	0	0	1	0
HP155	0	0	1	0
HP156	0	0	1	0
HP157	0	0	1	0
HP158	0	0	1	0
HP159	0	0	1	0
HP16	2	18	1	0
HP160	0	0	1	0
HP166	0	0	1	0
HP167	0	0	2	0
HP168	0	0	2	0
HP169	0	0	1	0
HP17	0	0	1	0
HP170	0	0	2	0
HP171	0	0	1	0
HP172	0	0	0	1
HP173	0	0	1	0
HP174	0	0	1	0
HP18	0	0	0	1
HP19	0	0	0	1
HP20	0	14	0	0
HP21	0	0	1	0
HP22	0	0	1	0
HP23	0	0	121	0
HP24	0	5	199	0
HP25	0	2	80	0
HP26	0	0	18	0
HP27	0	2	5	0
HP28	0	0	1	0
HP29	0	0	1	0
HP30	0	0	1	0
HP31	0	0	1	0
HP32	0	0	7	0
HP33	0	1	12	0
HP34	0	0	2	0
HP35	0	0	11	0
HP36	0	0	1	0
HP37	0	0	1	0
HP38	0	0	7	0
HP39	0	0	1	0
HP40	0	0	2	0
HP41	0	0	1	0
HP42	0	13	0	0
HP43	0	8	0	0
HP44	0	0	10	0
HP45	0	0	5	0
HP46	0	0	8	0
HP47	0	1	21	0
HP48	0	0	5	0
HP49	0	0	13	0
HP50	0	0	6	0
HP51	0	0	2	0
HP52	0	8	0	0
HP53	0	1	0	0
HP54	0	13	0	0
HP55	0	13	0	0
HP56	0	0	5	0
HP57	0	0	20	0
HP58	0	0	8	0
HP59	0	0	3	0
HP60	0	1	0	0
HP61	0	9	0	0
HP62	0	1	0	0
HP63	0	10	0	0
HP64	0	1	0	0
HP65	0	1	0	0
HP66	0	1	0	0
HP67	0	1	0	0
HP68	0	1	0	0
HP69	0	2	0	0
HP70	0	2	0	0
HP71	0	1	3	0
HP72	0	1	0	0
HP73	0	2	0	0
HP74	0	0	8	0
HP75	0	0	2	0
HP76	0	2	0	0
HP77	0	1	0	0
HP78	0	1	0	0
HP79	0	1	0	0
HP80	0	1	0	0
HP81	0	1	0	0
HP82	0	1	0	0
HP83	0	1	0	0
HP84	0	0	1	0
HP85	0	0	1	0
HP86	0	0	1	0
HP87	0	0	1	0
HP88	0	0	1	1
HP89	0	0	3	0
HP90	0	0	1	0
HP91	0	0	1	0
HP93	0	0	23	0
Grand Total	2	142	656	4
